# Supplementary material for: Eculizumab in Shiga toxin-producing Escherichia coli hemolytic uremic syndrome: a systematic review
Source: Pediatr Nephrol. 2023 Dec 6;39(5):1369–85. doi: 10.1007/s00467-023-06216-1 (PMC10943142; doi:10.1007/s00467-023-06216-1)
Supplement: Supplementary file 3 — Supplementary file3 (XLSX 337 KB) [file 467_2023_6216_MOESM3_ESM.xlsx]

## Sheet: Article info
Article title: Eculizumab in Shiga toxin-producing Escherichia coli hemolytic uremic syndrome: a systematic review
Journal name: Pediatric Nephrology
Author names: Paul L. de Zwart*, Thomas F. Mueller, Giuseppina Spartà, Valerie A. Luyckx
*Corresponding author, email paullambertus.dezwart@uzh.ch
Affiliation corresponding author: University Children’s Hospital Zurich, department of Nephrology, Zurich, Switzerland

## Sheet: 1 - Article selection
ID	Title	Author	Pub Date	Notes	Keywords	Start page	End Page	Journal name	Journal name abbreviation	Volume	Issue	Abstract	Address	Web/URL	Rejected (based on title or abstract)	Rejected (article not available)	Rejected (article does not contain original data (e.g. review, editorial)	Rejected (article does not contain relevant outcome data, e.g. basic science article, epidemiological studies or other studies without relevant outcome data)	Rejected (data overlaps (probably) substantially with other included study)	Rejected (less than 5 included patients that (possibly) satisfy inclusion criteria (after (when applicable) deducting overlap with other included studies))	Rejected (no included patients with HUS stated or expected to be exclusively due to infection)	Rejected (no included patients stated to be treated with eculizumab)	Rejected (outcome data not provided separately for patients with HUS exlusively due to infection)	Rejected (outcome data not provided separately for patients treated with eculizumab)	Included
56	Eculizumab in Typical Hemolytic Uremic Syndrome (HUS) With Neurological Involvement	Pape L;Hartmann H;Bange FC;Suerbaum S;Bueltmann E;Ahlenstiel-Grunow T;	2015 Jun	IS - 1536-5964 (Electronic)IS - 0025-7974 (Print)IS - 0025-7974 (Linking)LA - engPT - Journal ArticleRN - 0 (Antibodies, Monoclonal, Humanized)RN - A3ULP0F556 (eculizumab)SB - IM	administration & dosage;adverse effects;age;Antibodies;Antibodies,Monoclonal,Humanized;antibody;article;artificial ventilation;blood;boy;central nervous system;Central Nervous System Diseases;Child;Child,Preschool;colitis;Coma;complications;Dialysis;disability;diseases;drug therapy;eculizumab;Escherichia;Escherichia coli Infections;etiology;Female;Germany;hemolytic uremic syndrome;Hemolytic-Uremi…	e1000		Medicine	Medicine (Baltimore)	94	24	In typical hemolytic uremic syndrome (HUS) approximately 25% of patients show central nervous system (CNS) involvement often leading to serious long-term disabilities. We used the C5-complement inhibitor Eculizumab as rescue therapy. From 2011 to 2014, 11 children (median age 22 months, range 11-175) with enterohemorrhagic Escherichia coli-positive HUS requiring dialysis who had seizures (11/11) …	From the Division of Pediatric Nephrology (LP, TA-G); Division of Neuropediatrics, Department of Pediatric Kidney, Liver and Metabolic Diseases (HH); Department of Microbiology (FCB, SS); and Institute of Diagnostic and Interventional Neuroradiology, Hannover Medical School, Hannover, Germany (EB)	PM:26091445	0	0	0	0	0	0	0	0	0	0	1
76	Eculizumab exposure in children and young adults: indications, practice patterns, and outcomes-a Pediatric Nephrology Research Consortium study	Muff-Luett M;Sanderson KR;Engen RM;Zahr RS;Wenderfer SE;Tran CL;Sharma S;Cai Y;Ingraham S;Winnicki E;Weaver DJ;Hunley TE;Kiessling SG;Seamon M;Woroniecki R;Miyashita Y;Xiao N;Omoloja AA;Kizilbash SJ;Mansuri A;Kallash M;Yu Y;Sherman AK;Srivastava T;Nester CM;	2021 Aug	IS - 1432-198X (Electronic)IS - 0931-041X (Print)IS - 0931-041X (Linking)LA - engPT - Journal ArticlePT - Multicenter StudyPT - Research Support, N.I.H., ExtramuralPT - Research Support, Non-U.S. Gov'tRN - 0 (Antibodies, Monoclonal, Humanized)RN - A3ULP0F556 (eculizumab)SB - IM	Adolescent;Adult;adverse effects;adverse event;age;analysis;Antibodies;Antibodies,Monoclonal,Humanized;antibody;article;Atypical Hemolytic Uremic Syndrome;California;Child;cohort analysis;college;diagnosis;drug therapy;eculizumab;Escherichia;Escherichia coli;exposure;gene;Genetic Testing;genetics;Glomerulonephritis;health;health science;health service;hemolytic uremic syndrome;hospital;Humans;Hyp…	2349	2360	Pediatric Nephrology	Pediatr Nephrol	36	8	BACKGROUND: Eculizumab is approved for the treatment of atypical hemolytic uremic syndrome (aHUS). Its use off-label is frequently reported. The aim of this study was to describe the broader use and outcomes of a cohort of pediatric patients exposed to eculizumab. METHODS: A retrospective, cohort analysis was performed on the clinical and biomarker characteristics of eculizumab-exposed patients <…	Department of Pediatrics, Pediatric Nephrology, University of Nebraska Medical School, Children's Hospital and Medical Center, 8200 Dodge St., Omaha, NE, 68114-4113, USA. mluett@childrensomaha.orgDepartment of Medicine-Nephrology, University of North Carolina, Chapel Hill, NC, USAAnn & Robert H. Lurie Children's Hospital of Chicago, Chicago, IL, USADivision of Pediatric Nephrology and Hypertensio…	PM:33693990	0	0	0	0	0	0	0	0	0	0	1
85	Eculizumab treatment in severe pediatric STEC-HUS: a multicenter retrospective study	Percheron L;Gramada R;Tellier S;Salomon R;Harambat J;Llanas B;Fila M;Allain-Launay E;Lapeyraque AL;Leroy V;Adra AL;Bérard E;Bourdat-Michel G;Chehade H;Eckart P;Merieau E;Piètrement C;Sellier-Leclerc AL;Frémeaux-Bacchi V;Dimeglio C;Garnier A;	2018 Aug	IS - 1432-198X (Electronic)IS - 0931-041X (Linking)LA - engPT - Journal ArticlePT - Multicenter StudyRN - 0 (Antibodies, Monoclonal, Humanized)RN - 0 (Complement C5)RN - 0 (Complement Inactivating Agents)RN - A3ULP0F556 (eculizumab)SB - IM	Acute Kidney Injury;adverse effects;antagonists & inhibitors;Antibodies;Antibodies,Monoclonal,Humanized;antibody;article;Canada;Child;Child,Preschool;complement;Complement Activation;complement activity;Complement C5;Complement Inactivating Agents;complications;control group;drug effects;drug therapy;eculizumab;Escherichia;Escherichia coli;Escherichia coli infection;Escherichia coli Infections;et…	1385	1394	Pediatric Nephrology	Pediatr Nephrol	33	8	BACKGROUND: Hemolytic uremic syndrome related to Shiga-toxin-secreting Escherichia coli infection (STEC-HUS) remains a common cause of acute kidney injury in young children. No specific treatment has been validated for this severe disease. Recently, experimental studies highlight the potential role of complement in STEC-HUS pathophysiology. Eculizumab (EC), a monoclonal antibody against terminal …	Service de NÃ©phrologie PÃ©diatrique, HÃ´pital des enfants, CHU Purpan, Toulouse, France. percheron.l@chu-toulouse.frService de Neuroradiologie Diagnostique et ThÃ©rapeutique, CHU Purpan, Toulouse, FranceService de NÃ©phrologie PÃ©diatrique, HÃ´pital des enfants, CHU Purpan, Toulouse, FranceService de NÃ©phrologie PÃ©diatrique, HÃ´pital Necker Enfants Malades, Assistance Publique-HÃ´pitaux de Par…	PM:29572749	0	0	0	0	0	0	0	0	0	0	1
91	Neurological involvement in children with hemolytic uremic syndrome	Costigan C;Raftery T;Carroll AG;Wildes D;Reynolds C;Cunney R;Dolan N;Drew RJ;Lynch BJ;O'Rourke DJ;Stack M;Sweeney C;Shahwan A;Twomey E;Waldron M;Riordan M;Awan A;Gorman KM;	2022 Feb	IS - 1432-1076 (Electronic)IS - 0340-6199 (Print)IS - 0340-6199 (Linking)LA - engPT - Journal ArticleSB - IM	Adolescent;article;case fatality rate;Child;college;complications;diagnosis;eculizumab;epidemiology;Escherichia;Escherichia coli Infections;health;hemolytic uremic syndrome;Hemolytic-Uremic Syndrome;hospital;Humans;Incidence;infection;Ireland;Laboratories;laboratory;meningitis;microbiology;Morbidity;mortality;Nephrology;neurology;patient;Pediatrics;Plasma;Plasma Exchange;Retrospective Studies;rev…	501	512	European Journal of Pediatrics	Eur J Pediatr	181	2	Our objective was to establish the rate of neurological involvement in Shiga toxin-producing Escherichia coli-hemolytic uremic syndrome (STEC-HUS) and describe the clinical presentation, management and outcome. A retrospective chart review of children agedâ€‰â‰¤â€‰16Â years with STEC-HUS in Children's Health Ireland from 2005 to 2018 was conducted. Laboratory confirmation of STEC infection was re…	Department of Nephrology, Children's Health Ireland At Temple Street and Crumlin, Dublin, IrelandDepartment of Nephrology, Children's Health Ireland At Temple Street and Crumlin, Dublin, IrelandDepartment of Radiology, Children's Health Ireland At Temple Street, Dublin, IrelandDepartment of Nephrology, Children's Health Ireland At Temple Street and Crumlin, Dublin, IrelandDepartment of Nephrology…	PM:34378062	0	0	0	0	0	0	0	0	0	0	1
106	Shiga Toxin-Associated Hemolytic Uremic Syndrome in Adults, France, 2009-2017	Travert B;Dossier A;Jamme M;Cointe A;Delmas Y;Malot S;Wynckel A;Seguin A;Presne C;Hie M;Benhamou Y;Ribes D;Choukroun G;Grangé S;Hertig A;Le Gall EC;Galicier L;Daugas E;Bouadma L;Weill FX;Azoulay E;Fakhouri F;Veyradier A;Bonacorsi S;Hogan J;FrÃ©meaux-Bacchi V;Rondeau E;Mariani-Kurkdjian P;Coppo P;	2021	IS - 1080-6059 (Electronic)IS - 1080-6040 (Print)IS - 1080-6040 (Linking)LA - engPT - Journal ArticlePT - Research Support, Non-U.S. Gov'tRN - 75757-64-1 (Shiga Toxin)SB - IM	Adult;analysis;article;complication;death;Dialysis;eculizumab;Escherichia;Escherichia coli;Escherichia coli Infections;France;hemolytic uremic syndrome;Hemolytic-Uremic Syndrome;Hospitalization;Humans;infection;Infections;microangiopathy;Multivariate Analysis;patient;Patients;Research;Retrospective Studies;retrospective study;Risk;risk factor;Risk Factors;Serogroup;Shiga Toxin;Shiga toxin associa…	1876	1885	Emerging Infectious Diseases	Emerg Infect Dis	27	7	We conducted a retrospective study on hemolytic uremic syndrome caused by Shiga toxin-producing Escherichia coli (STEC) in 96 adults enrolled in the cohort of the National Reference Center for Thrombotic Microangiopathies network in France during 2009-2017. Most infections were caused by STEC strains not belonging to the O157 or O104 serogroups. Thirty (31.3%) patients had multiple risk factors f…		PM:34152955	0	0	0	0	0	0	0	0	0	0	1
150	Outcome of children with Shiga toxin-associated haemolytic uraemic syndrome treated with eculizumab: a matched cohort study	Monet-Didailler C;Chevallier A;Godron-Dubrasquet A;Allard L;Delmas Y;Contin-Bordes C;Brissaud O;Llanas B;Harambat J;	2020 Dec 4	IS - 1460-2385 (Electronic)IS - 0931-0509 (Linking)LA - engPT - Journal ArticleRN - 0 (Antibodies, Monoclonal, Humanized)RN - 0 (Complement Inactivating Agents)RN - 75757-64-1 (Shiga Toxin)RN - A3ULP0F556 (eculizumab)SB - IM	Acute Kidney Injury;age;Antibodies;Antibodies,Monoclonal,Humanized;antibody;article;blood;blood pressure;Case-Control Studies;chemically induced;Child;Child,Preschool;Cohort Studies;complement;Complement Inactivating Agents;complications;control group;drug therapy;eculizumab;Escherichia coli Infections;Female;Filtration;follow up;France;Glomerular Filtration Rate;health;Hemolytic-Uremic Syndrome;…	2147	2153	Nephrology Dialysis Transplantation	Nephrol Dial Transplant	35	12	BACKGROUND: Treatment with eculizumab in Shiga toxin-associated haemolytic and uraemic syndrome (STEC-HUS) remains controversial despite its increasing utilization. The aim of our study was to evaluate the outcomes of children treated with eculizumab for STEC-HUS in a single-centre matched cohort study. METHODS: Data were retrospectively collected from medical records of children diagnosed with S…	Service de PÃ©diatrie, UnitÃ© de NÃ©phrologie, Centre de rÃ©fÃ©rence Maladies RÃ©nales Rares du Sud-ouest, Centre Hospitalier Universitaire de Bordeaux, Bordeaux, FranceService de PÃ©diatrie, UnitÃ© de NÃ©phrologie, Centre de rÃ©fÃ©rence Maladies RÃ©nales Rares du Sud-ouest, Centre Hospitalier Universitaire de Bordeaux, Bordeaux, FranceService de PÃ©diatrie, UnitÃ© de NÃ©phrologie, Centre de rÃ©f…	PM:31411695	0	0	0	0	0	0	0	0	0	0	1
153	Outbreak of Shiga toxin-producing Escherichia-coli-associated hemolytic uremic syndrome in Istanbul in 2015: outcome and experience with eculizumab	Agbas A;Göknar N;Akinci N;Yildirim ZY;Tasdemir M;Benzer M;Gökce I;Candan C;Kücük N;Uzuner S;Özcelik G;Demirkol D;Sever L;Caliskan S;	2018 Dec	IS - 1432-198X (Electronic)IS - 0931-041X (Linking)LA - engPT - Journal ArticleRN - 0 (Antibodies, Monoclonal, Humanized)RN - A3ULP0F556 (eculizumab)SB - IM	age;analysis;Animals;Antibodies;Antibodies,Monoclonal,Humanized;antibody;article;Child;Child,Preschool;complications;death;Dialysis;Disease Outbreaks;eculizumab;epidemiology;Escherichia;Escherichia coli;Escherichia coli Infections;estimated glomerular filtration rate;experience;Female;Filtration;follow up;Follow-Up Studies;Glomerular Filtration Rate;hemolytic uremic syndrome;Hemolytic-Uremic Synd…	2371	2381	Pediatric Nephrology	Pediatr Nephrol	33	12	BACKGROUND: This study aims to identify epidemiological and clinical characteristics of patients and report our experience with eculizumab treatment during an outbreak of hemolytic uremic syndrome (HUS) caused by Shiga toxin-producing Escherichia coli (STEC) in Istanbul in 2015. METHODS: Thirty-two children (21 females, median age 3.25Â years) were included in this study. Demographic, clinical an…	Pediatric Nephrology, CerrahpaÅŸa Faculty of Medicine, Istanbul University, Istanbul, Turkey. yurtayse@hotmail.comPediatric Nephrology, Bezmialem VakÄ±f University, Istanbul, TurkeyPediatric Nephrology, ÅžiÅŸli Hamidiye Etfal Education and Research Hospital, Istanbul, TurkeyPediatric Nephrology, Istanbul Faculty of Medicine, Istanbul University, Istanbul, TurkeyPediatric Nephrology, Faculty of Me…	PM:30159625	0	0	0	0	0	0	0	0	0	0	1
180	Best supportive care and therapeutic plasma exchange with or without eculizumab in Shiga-toxin-producing E. coli O104:H4 induced haemolytic-uraemic syndrome: an analysis of the German STEC-HUS registry	Kielstein JT;Beutel G;Fleig S;Steinhoff J;Meyer TN;Hafer C;Kuhlmann U;Bramstedt J;Panzer U;Vischedyk M;Busch V;Ries W;Mitzner S;Mees S;Stracke S;Nürnberger J;Gerke P;Wiesner M;Sucke B;Abu-Tair M;Kribben A;Klause N;Schindler R;Merkel F;Schnatter S;Dorresteijn EM;Samuelsson O;Brunkhorst R;	2012 Oct	IS - 1460-2385 (Electronic)IS - 0931-0509 (Linking)LA - engPT - Journal ArticlePT - Research Support, Non-U.S. Gov'tRN - 0 (Antibodies, Monoclonal, Humanized)RN - A3ULP0F556 (eculizumab)SB - IM	Adult;age;Aged;Aged,80 and over;analysis;Antibodies;Antibodies,Monoclonal,Humanized;antibody;article;best supportive care;complications;Creatinine;death;Dialysis;disease severity;eculizumab;Epidemics;epidemiology;Escherichia;Escherichia coli;Escherichia coli Infections;etiology;Female;Germany;Hemolytic-Uremic Syndrome;hospital;hospital discharge;Humans;Laboratories;laboratory;Male;medical school;…	3807	3815	Nephrology Dialysis Transplantation	Nephrol Dial Transplant	27	10	BACKGROUND: May 22nd marks the beginning of a Shiga-toxin-producing Escherichia coli (STEC) O104:H4 outbreak in Northern Germany. By its end on 27 July, it had claimed 53 deaths among 2987 STEC and 855 confirmed haemolytic-uraemic syndrome (HUS) cases. METHODS: To describe short-term effectiveness of best supportive care (BSC), therapeutic plasma exchange (TPE) and TPE with eculizumab (TPE-Ecu) i…	Hannover Medical School, Hannover, Germany	PM:23114903	0	0	0	0	0	0	0	0	0	0	1
196	A pediatric neurologic assessment score may drive the eculizumab-based treatment of Escherichia coli-related hemolytic uremic syndrome with neurological involvement	Giordano P;Netti GS;Santangelo L;Castellano G;Carbone V;Torres DD;Martino M;Sesta M;Di Cuonzo F;Resta MC;Gaeta A;Milella L;Chironna M;Germinario C;Scavia G;Gesualdo L;Giordano M;	2019 Mar	IS - 1432-198X (Electronic)IS - 0931-041X (Linking)LA - engPT - Journal ArticleRN - 0 (Antibodies, Monoclonal, Humanized)RN - 0 (Complement Inactivating Agents)RN - A3ULP0F556 (eculizumab)SB - IM	Acute Kidney Injury;Antibodies;Antibodies,Monoclonal,Humanized;antibody;article;Brain;Brain Diseases;brain injury;central nervous system;Child,Preschool;Clinical Decision-Making;complement;Complement Inactivating Agents;complement system;complication;complications;controlled study;diagnosis;diagnostic imaging;Dialysis;disability;drug therapy;eculizumab;Electroencephalography;Emergencies;emergency…	517	527	Pediatric Nephrology	Pediatr Nephrol	34	3	BACKGROUND: Thrombotic microangiopathy (TMA) is a clinical syndrome encompassing a large group of rare but severe disorders including thrombotic thrombocytopenic purpura (TTP) and both typical and atypical forms of hemolytic uremic syndrome (HUS). The key role of the complement system is well known in TTP and atypical HUS, but recent reports describe its involvement in the pathogenesis of HUS sec…	Pediatric Nephrology and Dialysis Unit, Pediatric Hospital 'Giovanni XXIII', Bari, ItalyClinical Pathology Unit and Center for Molecular Medicine, Department of Medical and Surgical Sciences, University of Foggia, Foggia, ItalyPediatric Nephrology and Dialysis Unit, Pediatric Hospital 'Giovanni XXIII', Bari, ItalyNephrology, Dialysis and Transplantation Unit, Department of Emergency and Organ Tra…	PM:30362078	0	0	0	0	0 - Patients overlap partially with study 0717 - both studies are included as the outcomes are different (nephrological and neurological outcomes in 0196, risk of death in 0717)	0	0	0	0	0	1
210	Brain magnetic resonance imaging pattern and outcome in children with haemolytic-uraemic syndrome and neurological impairment treated with eculizumab	Gitiaux C;Krug P;Grevent D;Kossorotoff M;Poncet S;Eisermann M;Oualha M;Boddaert N;Salomon R;Desguerre I;	2013 Aug	IS - 1469-8749 (Electronic)IS - 0012-1622 (Linking)LA - engPT - Journal ArticleRN - 0 (Antibodies, Monoclonal, Humanized)RN - 0 (Complement Inactivating Agents)RN - A3ULP0F556 (eculizumab)SB - IM	Acute Disease;age;Antibodies;Antibodies,Monoclonal,Humanized;antibody;article;Basal Ganglia Diseases;Brain;central nervous system;Child;Child,Preschool;complement;Complement Inactivating Agents;complications;diffusion;Diffusion Magnetic Resonance Imaging;drug therapy;eculizumab;etiology;Female;follow up;France;Hemolytic-Uremic Syndrome;hospital;Humans;hypothesis;imaging;Infant;injuries;injury;Leu…	758	765	Developmental Medicine and Child Neurology	Dev Med Child Neurol	55	8	AIM: The aim of this study was to describe the magnetic resonance imaging (MRI) findings and the neurological and neuropsychological outcomes in paediatric, diarrhoea-associated haemolytic-uraemic syndrome (D+HUS) with central nervous system impairment treated with eculizumab, a monoclonal antibody. METHOD: The 14-month single-centre prospective study included seven children (three males, four fe…	Pediatric Neurology Department, Necker-Enfants Malades Hospital, APHP, Paris, France. cyril.gitiaux@nck.aphp.fr	PM:23659643	0	0	0	0	0	0	0	0	0	0	1
247	Intermediate Follow-up of Pediatric Patients With Hemolytic Uremic Syndrome During the 2011 Outbreak Caused by E. coli O104:H4	Loos S;Aulbert W;Hoppe B;Ahlenstiel-Grunow T;Kranz B;Wahl C;Staude H;Humberg A;Benz K;Krause M;Pohl M;Liebau MC;Schild R;Lemke J;Beringer O;Müller D;Härtel C;Wigger M;Vester U;Konrad M;Haffner D;Pape L;Oh J;Kemper MJ;	2017 Jun 15	IS - 1537-6591 (Electronic)IS - 1058-4838 (Linking)LA - engPT - Journal ArticleRN - 0 (Antibodies, Monoclonal, Humanized)RN - A3ULP0F556 (eculizumab)SB - IM	Adolescent;Antibodies;Antibodies,Monoclonal,Humanized;antibody;article;biology;Child;Child,Preschool;complications;Dialysis;Disease Outbreaks;diseases;drug therapy;eculizumab;epidemiology;Escherichia;Escherichia coli;Escherichia coli Infections;Escherichia coli O104;Escherichia coli O104:H4;estimated glomerular filtration rate;etiology;Female;Filtration;follow up;Follow-Up Studies;Germany;Glomeru…	1637	1643	Clinical Infectious Diseases	Clin Infect Dis	64	12	BACKGROUND. In 2011 Escherichia coli O104:H4 caused an outbreak with >800 cases of hemolytic uremic syndrome (HUS) in Germany, including 90 children. Data on the intermediate outcome in children after HUS due to E. coli O104:H4 have been lacking. METHODS. Follow-up data were gathered retrospectively from the medical records of patients who had been included in the German Pediatric HUS Registry du…	University Children's Hospital, University Medical Center Hamburg-EppendorfUniversity Children's Hospital, University Medical Center Hamburg-EppendorfDepartment of Pediatric Nephrology, University Children's Hospital BonnDepartement of Pediatric Nephrology, Medical School HannoverDepartment of General Pediatrics, Pediatric Nephrology, University Children's Hospital MuensterDepartment of Pediatric…	PM:28329394	0	0	0	0	0	0	0	0	0	0	1
370	Symptoms and clinical course of EHEC O104 infection in hospitalized patients: a prospective single center study	Ullrich S;Bremer P;Neumann-Grutzeck C;Otto H;Rüther C;von Seydewitz CU;Meyer GP;Ahmadi-Simab K;Röther J;Hogan B;Schwenk W;Fischbach R;Caselitz J;Puttfarcken J;Huggett S;Tiedeken P;Pober J;Kirkiles-Smith NC;Hagenmüller F;	2013	IS - 1932-6203 (Electronic)IS - 1932-6203 (Linking)LA - engPT - Journal ArticleRN - AYI8EX34EU (Creatinine)RN - EC 1.1.1.27 (L-Lactate Dehydrogenase)SB - IM	Adult;age;article;blood;Blood Platelets;Coinfection;colitis;Comorbidity;complication;complications;Creatinine;diagnostic imaging;Disease Progression;eculizumab;Endoscopy;enterocolitis;Enterohemorrhagic Escherichia coli;epidemiology;Europe;Feces;Female;Gastrointestinal Tract;Germany;Hemolytic-Uremic Syndrome;history;hospital;Hospitalization;Humans;infection;Infections;L-Lactate Dehydrogenase;Male;…	e55278			PLoS One	8	2	OBJECTIVES: Shiga-toxin producing O157:H7 Entero Haemorrhagic E. coli (STEC/EHEC) is one of the most common causes of Haemolytic Uraemic Syndrome (HUS) related to infectious haemorrhagic colitis. Nearly all recommendations on clinical management of EHEC infections refer to this strain. The 2011 outbreak in Northern Europe was the first to be caused by the serotype O104:H4. This EHEC strain was fo…	Department of Medicine I (Gastroenterology), Asklepios Klinik Altona, Hamburg, Germany. mi.ullrich@asklepios.com	PM:23460784	0	0	0	0	0	0	0	0	0	0	1
717	Low C3 Serum Levels Predict Severe Forms of STEC-HUS With Neurologic Involvement	Netti GS;Santangelo L;Paulucci L;Piscopo G;Torres DD;Carbone V;Giordano P;Spadaccino F;Castellano G;Stallone G;Gesualdo L;Chironna M;Ranieri E;Giordano M;	2020	IS - 2296-858X (Print)IS - 2296-858X (Electronic)IS - 2296-858X (Linking)LA - engPT - Journal Article	analysis;antihypertensive therapy;article;C reactive protein;C-Reactive Protein;complement;complement system;complication;complications;Dialysis;drug;eculizumab;Emergencies;emergency;Escherichia;Escherichia coli;hemoglobin;hemolytic uremic syndrome;hospital;hospital admission;Hospitalization;human;hygiene;intensive care;intensive care unit;Italy;Laboratories;laboratory;leukocyte;leukocyte count;l…	357			Front Med (Lausanne)	7		Background: The correlation between the severity of hemolytic uremic syndrome related to Shiga toxin-producing Escherichia coli (STEC-HUS) and involvement of the complement system has been examined in a small number of studies, with conflicting results. In the present study, we investigated whether serum C3 levels on admission are associated with neurologic involvement. Methods: To this purpose, …	Unit of Clinical Pathology and Center for Molecular Medicine, Department of Medical and Surgical Sciences, University of Foggia, Foggia, ItalyUnit of Pediatric Nephrology, University Hospital Policlinico Consorziale - Giovanni XXIII, Bari, ItalyUnit of Pediatric Nephrology, University Hospital Policlinico Consorziale - Giovanni XXIII, Bari, ItalyUnit of Pediatric Nephrology, University Hospital P…	PM:32671083	0	0	0	0	0 - Patients overlap partially with study 0196 - both studies are included as the outcomes are different (nephrological and neurological outcomes in 0196, risk of death in 0717)	0	0	0	0	0	1
5113	Systemic Complement activation and acquired MCP deficiency at acute phase of typical hemolytic uremic syndrome	Sellier-Leclerc AL;Lahoche A;Harambat J;Tsimaratos M;Baudouin V;Loirat C;Frémeaux-Bacchi V;	2012		Acute Disease;age;cardiogenic shock;cell surface;central nervous system;Child;colitis;complement;Complement Activation;complement alternative pathway;deficiency;Diabetes Mellitus;Dialysis;eculizumab;end stage renal disease;endothelium lesion;Escherichia;Escherichia coli;Escherichia coli infection;Female;France;Gastroenteritis;gene;girl;health;hemolytic uremic syndrome;hemorrhagic colitis;hope;hos…	1610		Pediatric Nephrology	Pediatr Nephrol	27	9	Introduction: Clinical manifestations of Shiga-like toxin producing Escherichia coli (STEC) infection in children vary from gastroenteritis to hemolytic uremic syndrome (HUS) and represent a Public Health problem. The various mechanisms of vascular endothelial lesions induced by STEC do not explain the variability of clinical symptoms. It is urgent to find out new risk factors, that will open the…	S.-L. Anne-Laure, Department of Pediatric Nephrology, Femme MÃ¨re Enfant Hospital, HCL Lyon, Lille, France	https://www.embase.com/search/results?subaction=viewrecord&id=L71386158&from=export	0	0	0	0	0	0	0	0	0	0	1
73	Complement activation in children with Streptococcus pneumoniae associated hemolytic uremic syndrome	Holle J;Habbig S;Gratopp A;Mauritsch A;MÃ¼ller D;Thumfart J;	2021 May	IS - 1432-198X (Electronic)IS - 0931-041X (Print)IS - 0931-041X (Linking)LA - engPT - Journal ArticlePT - Research Support, Non-U.S. Gov'tRN - 0 (Complement Inactivating Agents)RN - 9007-36-7 (Complement System Proteins)SB - IM	Adolescent;age;analysis;article;Atypical Hemolytic Uremic Syndrome;Child;Child,Preschool;complement;Complement Activation;Complement C5;Complement Inactivating Agents;Complement Pathway;complement regulation;complement system;Complement System Proteins;complication;complications;diagnosis;Dialysis;Disease Progression;diseases;drug therapy;eculizumab;follow up;genetics;Germany;haplotype;hemolytic …	1311	1315	Pediatric Nephrology	Pediatr Nephrol	36	5	BACKGROUND: Hemolytic uremic syndrome caused by invasive pneumococcal disease (P-HUS) is rare in children and adolescents, but accompanied by high mortality in the acute phase and complicated by long-term renal sequelae. Abnormalities in the alternative complement pathway may additionally be contributing to the course of the disease but also to putative treatment options. METHODS: Retrospective s…	Department of Pediatric Gastroenterology, Nephrology and Metabolic Diseases, CharitÃ© - UniversitÃ¤tsmedizin Berlin, Augustenburger Platz 1, 13353, Berlin, Germany. johannes-benjamin.holle@charite.deDepartment of Pediatrics, Faculty of Medicine and University Hospital Cologne, University of Cologne, Cologne, GermanyDepartment of Pediatric Pulmonology, Immunology and Intensive Care Medicine, Chari…	PM:33538911	1		0								0
98	Atypical Hemolytic Uremic Syndrome in Children Aged <2 Years	Ã‡akar N;Ozcakar ZB;Ozaltin F;Koyun M;Celikel AB;Bahat E;Gulhan B;Korkmaz E;Yurt A;YÄ±lmaz S;Soylemezoglu O;Yalcinkaya F;	2018	IS - 2235-3186 (Electronic)IS - 1660-8151 (Linking)LA - engPT - Journal ArticlePT - Research Support, Non-U.S. Gov'tRN - 0 (Antibodies, Monoclonal, Humanized)RN - A3ULP0F556 (eculizumab)SB - IM	age;Age of Onset;Aged;analysis;Antibodies;Antibodies,Monoclonal,Humanized;antibody;article;Atypical Hemolytic Uremic Syndrome;complications;diagnosis;drug therapy;eculizumab;end stage renal disease;etiology;Female;follow up;Follow-Up Studies;genetic analysis;genetics;hemolytic uremic syndrome;hospital;Humans;Hypertension;infancy;Infant;Infant,Newborn;Kidney Failure,Chronic;Laboratories;laboratory…	211	218		Nephron	139	3	BACKGROUND: There are limited data on infants with atypical hemolytic uremic syndrome (aHUS). The aim of this study was to determine the clinical and laboratory features, and to evaluate treatment modalities and outcomes in infants with aHUS. MATERIALS AND METHODS: Relevant data on patients with onset of aHUS at age <2 years were obtained from the Turkish Pediatric aHUS Registry. RESULTS: Among t…	Department of Pediatric Nephrology, Ankara University Faculty of Medicine, Ankara, TurkeyDepartment of Pediatric Nephrology, Ankara University Faculty of Medicine, Ankara, TurkeyDepartment of Pediatric Nephrology, Hacettepe University Faculty of Medicine, Ankara, TurkeyDepartment of Pediatric Nephrology, Nephrogenetics Laboratory, Hacettepe University Faculty of Medicine, Ankara, TurkeyHacettepe …	PM:29533929	0						1				0
103	Safety and effectiveness of eculizumab for pediatric patients with atypical hemolytic-uremic syndrome in Japan: interim analysis of post-marketing surveillance	Ito S;Hidaka Y;Inoue N;Kaname S;Kato H;Matsumoto M;Miyakawa Y;Mizuno M;Okada H;Shimono A;Matsuda T;Maruyama S;Fujimura Y;Nangaku M;Kagami S;	2019 Jan	IS - 1437-7799 (Electronic)IS - 1342-1751 (Print)IS - 1342-1751 (Linking)LA - engPT - Journal ArticlePT - Observational StudyRN - 0 (Antibodies, Monoclonal, Humanized)RN - 0 (Complement C5)RN - 0 (Complement Inactivating Agents)RN - 9007-36-7 (Complement System Proteins)RN - A3ULP0F556 (eculizumab)SB - IM	Adolescent;adverse effects;age;analysis;antagonists & inhibitors;Antibodies;Antibodies,Monoclonal,Humanized;antibody;article;Atypical Hemolytic Uremic Syndrome;blood;Blood Transfusion;Child;Child,Preschool;complement;Complement C5;Complement Inactivating Agents;complement system;Complement System Proteins;death;diagnosis;drug therapy;eculizumab;Escherichia;estimated glomerular filtration rate;Fem…	112	121	Clinical and Experimental Nephrology	Clin Exp Nephrol	23	1	BACKGROUND: In 2013, eculizumab was approved for treatment of the atypical hemolytic-uremic syndrome (aHUS) in Japan, which was defined as a thrombotic microangiopathy (TMA) excluding Shiga toxin-producing Escherichia coli-HUS and thrombotic thrombocytopenic purpura. Simultaneously, post-marketing surveillance was started to assess its safety and effectiveness. In 2016, Japanese clinical guide re…	Department of Pediatrics, Graduate School of Medicine, Yokohama City University, 3-9 Fukuura, Kanazawa-ku, Yokohama, Kanagawa, 236-0004, Japan. itoshu@yokohama-cu.ac.jpClinical Division of Pediatrics, Shinshu University Hospital, 3-1-1 Asahi, Matsumoto, Nagano, 390-8621, JapanDepartment of Tumor Immunology, Osaka International Cancer Institute, 3-1-69 Otemae, Chuo-ku, Osaka, 541-8567, JapanDepart…	PM:30039480	0					1					0
105	Success of eculizumab in the treatment of atypical hemolytic uremic syndrome	Baskin E;Gulleroglu K;Kantar A;Bayrakci U;Ozkaya O;	2015 May	IS - 1432-198X (Electronic)IS - 0931-041X (Linking)LA - engPT - Journal ArticleRN - 0 (Antibodies, Monoclonal, Humanized)RN - A3ULP0F556 (eculizumab)SB - IM	age;Antibodies;Antibodies,Monoclonal,Humanized;antibody;Anuria;article;Atypical Hemolytic Uremic Syndrome;Child;Child,Preschool;complement;complement regulation;Confusion;diagnosis;Dialysis;drug therapy;eculizumab;etiology;Female;follow up;hemolytic uremic syndrome;Hospitalization;Humans;Hypertension;Laboratories;laboratory;Male;methods;Nephrology;oliguria;parameters;patient;Patients;pediatric pa…	783	789	Pediatric Nephrology	Pediatr Nephrol	30	5	BACKGROUND: Disorders of complement regulation are the most important etiology of atypical hemolytic uremic syndrome (aHUS). Recent studies demonstrate that eculizumab is beneficial in long-term aHUS treatment. We present a series of children with aHUS resistant to/dependent on plasma exchange (PE) who were treated with eculizumab. METHODS: This was a retrospective study in which data were retrie…	Pediatric Nephrology Department, Baskent University, 54. Cadde N:72/3, Bahcelievler, Cankaya, Ankara, 06340, Turkey	PM:25384530	0						1				0
109	Atypical haemolytic uraemic syndrome in the eculizumab era: presentation, response to treatment and evaluation of an eculizumab withdrawal strategy	Neave L;Gale DP;Cheesman S;Shah R;Scully M;	2019 Jul	IS - 1365-2141 (Electronic)IS - 0007-1048 (Linking)LA - engPT - Journal ArticlePT - Research Support, Non-U.S. Gov'tRN - 0 (Antibodies, Monoclonal, Humanized)RN - 0 (Complement Inactivating Agents)RN - A3ULP0F556 (eculizumab)SB - IM	Adult;Antibodies;Antibodies,Monoclonal,Humanized;antibody;article;Atypical Hemolytic Uremic Syndrome;college;complement;Complement Inactivating Agents;complement inhibitor;cost;Creatinine;Dialysis;drug therapy;Duration of Therapy;eculizumab;estimated glomerular filtration rate;Female;Filtration;follow up;Glomerular Filtration Rate;hospital;Humans;Incidence;Kidney Function Tests;Male;Mutation;Neph…	113	124	British Journal of Haematology	Br J Haematol	186	1	The complement inhibitor, eculizumab, has revolutionised the management of atypical haemolytic uraemic syndrome (aHUS), although the optimum treatment duration is debated. Twenty-two cases of acute aHUS managed with eculizumab were retrospectively reviewed, including outcomes after eculizumab withdrawal. Although 41% had an associated complement genetic abnormality, mutation status did not affect…	Department of Haematology, University College London Hospitals NHS Foundation Trust, London, UKUCL Centre for Nephrology, University College London, London, UKDepartment of Pharmacy, University College London Hospitals NHS Foundation Trust, London, UKDepartment of Pharmacy, University College London Hospitals NHS Foundation Trust, London, UKDepartment of Haematology, UCLH, Cardiometabolic program…	PM:30916388	0		0				1				0
120	Efficacy of eculizumab in an adult patient with HIV-associated hemolytic uremic syndrome: A case report	Freist M;Garrouste C;Szlavik N;Coppo P;Lautrette A;Heng AE;	2017 Dec	IS - 1536-5964 (Electronic)IS - 0025-7974 (Print)IS - 0025-7974 (Linking)LA - engPT - Journal ArticleRN - 0 (Antibodies, Monoclonal)RN - 0 (Antibodies, Monoclonal, Humanized)RN - A3ULP0F556 (eculizumab)SB - IM	Acute Kidney Injury;Adult;anemia;Antibodies;Antibodies,Monoclonal;Antibodies,Monoclonal,Humanized;antibody;antiretroviral therapy;Antiretroviral Therapy,Highly Active;arteriole;Arterioles;article;Biopsy;Biopsy,Needle;capillary;case report;CD4 lymphocyte count;complement;complications;diagnosis;Dialysis;drug therapy;eculizumab;etiology;Female;follow up;Follow-Up Studies;France;hemolytic uremic syn…	e9358		Medicine	Medicine (Baltimore)	96	51	INTRODUCTION: Hemolytic uremic syndrome (HUS) in Human Immunodeficiency Virus (HIV)-positive patients has become a rare cause of kidney injury since the era of highly active antiretroviral therapy (HAART). Plasma exchange and antiretroviral therapy were previously recommended but often failed to achieve remission. We report a case of HUS in a HIV-positive patient treated successfully with eculizu…	Service de NÃ©phrologie, PÃ´le REUNNIRH, CHU Clermont-Ferrand, Clermont-Ferrand Centre de RÃ©fÃ©rence des Microangiopathies Thrombotiques, Paris Service d'anatomopathologie, CHU Clermont-Ferrand, Clermont-Ferrand Service d'HÃ©matologie, HÃ´pital Saint-Antoine, CHU Paris Est, AP-HP UniversitÃ© Pierre et Marie Curie UPMC, Paris Service de RÃ©animation, PÃ´le REUNNIRH, CHU Clermont-Ferrand, Clermont…	PM:29390523	1		0								0
127	Renal and neurological involvement in typical Shiga toxin-associated HUS	Trachtman H;Austin C;Lewinski M;Stahl RA;	2012 Nov	IS - 1759-507X (Electronic)IS - 1759-5061 (Linking)LA - engPT - Journal ArticlePT - ReviewRN - 0 (Antibodies, Monoclonal, Humanized)RN - A3ULP0F556 (eculizumab)SB - IM	Acute Kidney Injury;age;Antibodies;Antibodies,Monoclonal,Humanized;antibody;article;Brain;Brain Diseases;Comorbidity;complement;Complement Activation;Complement Pathway,Alternative;complication;complications;diagnosis;Disease Outbreaks;eculizumab;Endothelium;epidemiology;Escherichia;experience;Gastroenteritis;Germany;Hemolytic-Uremic Syndrome;Humans;immunology;injuries;injury;Kidney;kidney dysfun…	658	669	Nature Reviews Nephrology	Nat Rev Nephrol	8	11	Shiga toxin-producing Escherichia coli-associated haemolytic uraemic syndrome (STEC-HUS) is one of the most important causes of acute kidney injury in patients of all ages, especially in children. It can occur sporadically or in outbreaks. STEC-HUS is a systemic illness caused by toxin-mediated injury to the vascular endothelium and a generalized inflammatory response. The kidney and the brain ar…	Department of Pediatrics, Division of Nephrology, NYU Langone Medical Center, Clinical Translational Science Institute, Room 712, 227 East 30th Street, New York, NY 10016-9196, USA. Trachtmanhoward.trachtman@nyumc.org	PM:22986362	0		1								0
141	Efficacy and safety of eculizumab in childhood atypical hemolytic uremic syndrome in Japan	Ito N;Hataya H;Saida K;Amano Y;Hidaka Y;Motoyoshi Y;Ohta T;Yoshida Y;Terano C;Iwasa T;Kubota W;Takada H;Hara T;Fujimura Y;Ito S;	2016 Apr	IS - 1437-7799 (Electronic)IS - 1342-1751 (Linking)LA - engPT - Journal ArticleRN - 0 (Antibodies, Monoclonal, Humanized)RN - A3ULP0F556 (eculizumab)SB - IM	adverse event;Antibodies;Antibodies,Monoclonal,Humanized;antibody;article;Atypical Hemolytic Uremic Syndrome;Autoantibodies;autoantibody;biology;blood;Blood Transfusion;Child;child health;Child,Preschool;childhood;complement;Complement Pathway;drug therapy;eculizumab;end stage renal disease;factor h autoantibody;family;family history;Female;follow up;gene;gene mutation;health;hemolytic uremic syn…	265	272	Clinical and Experimental Nephrology	Clin Exp Nephrol	20	2	BACKGROUND: Atypical hemolytic uremic syndrome (aHUS) is a severe life-threatening disease with frequent progression to end-stage renal disease (ESRD). Eculizumab, a humanized anti-C5 monoclonal antibody targeting the activated complement pathway, has recently been introduced as a novel therapy against aHUS. We, therefore, investigated the efficacy and safety of eculizumab in Japanese pediatric p…	Department of Pediatrics, Graduate School of Medical Sciences, Kyushu University, 3-1-1 Maidashi, Higashi-ku, Fukuoka, 812-8583, JapanDepartment of Pediatric Nephrology, Tokyo Metropolitan Children's Medical Center, 2-8-29 Musashidai, Fuchu, Tokyo, 183-8561, JapanDivision of Nephrology and Rheumatology, National Center for Child Health and Development, 2-10-1 Okura, Setagaya-ku, Tokyo, 157-8535, …	PM:26156042	0		0			1					0
149	Turkish pediatric atypical hemolytic uremic syndrome registry: initial analysis of 146 patients	Besbas N;Gulhan B;Soylemezoglu O;Ozcakar ZB;Korkmaz E;Hayran M;Ozaltin F;	2017 Jan 5	IS - 1471-2369 (Electronic)IS - 1471-2369 (Linking)LA - engPT - Journal ArticleRN - 0 (Immunosuppressive Agents)SB - IM	Adolescent;analysis;article;Atypical Hemolytic Uremic Syndrome;Blood Transfusion;boy;Child;Child,Preschool;Comorbidity;Consensus;Dialysis;eculizumab;epidemiology;Female;Filtration;follow up;gene;Genetic Background;Genetic Predisposition to Disease;genetics;girl;Glomerular Filtration Rate;hemolytic uremic syndrome;Humans;immunosuppressive agent;Immunosuppressive Agents;Infant;knowledge;Laboratorie…	6			BMC Nephrol	18	1	BACKGROUND: Atypical hemolytic uremic syndrome (aHUS) is a devastating disease with significant morbidity and mortality. Its genetic heterogeneity impacts its clinical presentation, progress, and outcome, and there is no consensus on its clinical management. METHODS: To identify the characteristics of aHUS in Turkish children, an industry-independent registry was established for data collection t…	Department of Pediatric Nephrology, Nephrogenetics Laboratory, Hacettepe University Faculty of Medicine, Sihhiye, 06100, Ankara, TurkeyDepartment of Pediatric Nephrology, Nephrogenetics Laboratory, Hacettepe University Faculty of Medicine, Sihhiye, 06100, Ankara, TurkeyDepartment of Pediatric Nephrology, Gazi University Faculty of Medicine, Ankara, TurkeyDepartment of Pediatric Nephrology, Ankara…	PM:28056875	0		0				1				0
154	Safety and effectiveness of eculizumab for adult patients with atypical hemolytic-uremic syndrome in Japan: interim analysis of post-marketing surveillance	Kato H;Miyakawa Y;Hidaka Y;Inoue N;Ito S;Kagami S;Kaname S;Matsumoto M;Mizuno M;Matsuda T;Shimono A;Maruyama S;Fujimura Y;Nangaku M;Okada H;	2019 Jan	IS - 1437-7799 (Electronic)IS - 1342-1751 (Print)IS - 1342-1751 (Linking)LA - engPT - Journal ArticlePT - Observational StudyRN - 0 (Antibodies, Monoclonal, Humanized)RN - 0 (Complement C5)RN - 0 (Complement Inactivating Agents)RN - 9007-36-7 (Complement System Proteins)RN - A3ULP0F556 (eculizumab)SB - IM	Adult;adverse effects;Aged;analysis;antagonists & inhibitors;Antibodies;Antibodies,Monoclonal,Humanized;antibody;article;Atypical Hemolytic Uremic Syndrome;blood;Blood Transfusion;complement;Complement C5;Complement Inactivating Agents;complement system;Complement System Proteins;Creatinine;drug therapy;eculizumab;Escherichia;Female;gene;Genetic Variation;genetics;health;hemolytic uremic syndrome…	65	75	Clinical and Experimental Nephrology	Clin Exp Nephrol	23	1	BACKGROUND: Eculizumab has been available for the treatment of atypical hemolytic-uremic syndrome (aHUS) in Japan since 2013. To assess safety and effectiveness of eculizumab in adult aHUS patients in the real-life setting, we performed interim analysis of a post-marketing surveillance mandated by Japanese regulations. METHODS: This study enrolled any patient who was diagnosed with TMA excluding …	Division of Nephrology and Endocrinology, The University of Tokyo, 7-3-1, Hongo, Bunkyo-ku, Tokyo, 113-8655, JapanDepartment of General Internal Medicine, Thrombosis and Hemostasis Center, Saitama Medical University, 38 Moroyama, Iruma-gun, Saitama, 350-0495, JapanClinical Division of Pediatrics, Shinshu University Hospital, 3-1-1 Asahi, Matsumoto, Nagano, 390-8621, JapanDepartment of Tumor Immun…	PM:29959568						1					0
162	Outbreak of Escherichia coli O104:H4 haemolytic uraemic syndrome in France: outcome with eculizumab	Delmas Y;Vendrely B;Clouzeau B;Bachir H;Bui HN;Lacraz A;HÃ©lou S;Bordes C;Reffet A;Llanas B;Skopinski S;Rolland P;Gruson D;Combe C;	2014 Mar	IS - 1460-2385 (Electronic)IS - 0931-0509 (Print)IS - 0931-0509 (Linking)LA - engPT - Journal ArticlePT - Research Support, Non-U.S. Gov'tRN - 0 (Antibodies, Monoclonal, Humanized)RN - A3ULP0F556 (eculizumab)SB - IM	Acute Kidney Injury;Adult;adverse event;Antibodies;Antibodies,Monoclonal,Humanized;antibody;article;Brain;Child;Child,Preschool;complication;complications;Creatinine;death;diagnosis;Diarrhea;Disease Outbreaks;drug therapy;eculizumab;epidemiology;Escherichia;Escherichia coli;Escherichia coli Infections;Female;follow up;France;Gastroenteritis;gastrointestinal symptom;Heart;Hemolytic-Uremic Syndrome…	565	572	Nephrology Dialysis Transplantation	Nephrol Dial Transplant	29	3	BACKGROUND: An outbreak of haemolytic uraemic syndrome (HUS) due to Shiga toxin-secreting Escherichia coli (STEC) O104:H4 from contaminated fenugreek sprouts occurred in June 2011 near Bordeaux, France. In the context of this outbreak, all patients were treated with the monoclonal anti-C5 antibody, eculizumab. METHODS: The diagnosis of HUS was made based on haemolytic anaemia, low platelet count …	Service de NÃ©phrologie Transplantation Dialyse, Centre Hospitalier Universitaire de Bordeaux, Bordeaux, France	PM:24293658					1 (106)						0
165	Atypical haemolytic uraemic syndrome treated with the complement inhibitor eculizumab: the experience of the Australian compassionate access cohort	Mallett A;Hughes P;Szer J;Tuckfield A;Van Eps C;Cambell SB;Hawley C;Burke J;Kausman J;Hewitt I;Parnham A;Ford S;Isbel N;	2015 Oct	IS - 1445-5994 (Electronic)IS - 1444-0903 (Linking)LA - engPT - Journal ArticleRN - 0 (Antibodies, Monoclonal, Humanized)RN - 0 (Complement Inactivating Agents)RN - A3ULP0F556 (eculizumab)SB - IM	Adolescent;Adult;adverse effects;age;Antibodies;Antibodies,Monoclonal,Humanized;antibody;antibody mediated rejection;article;Atypical Hemolytic Uremic Syndrome;Australia;Australian;Cardiomyopathies;cardiomyopathy;Chronic Disease;Cohort Studies;Compassionate Use Trials;complement;Complement Inactivating Agents;complement inhibitor;complications;death;deficiency;diagnosis;drug therapy;eculizumab;ex…	1054	1065	Internal Medicine Journal	Intern Med J	45	10	BACKGROUND/AIM: This study aimed to report the clinical characteristics and outcomes of Australian patients treated with eculizumab for atypical haemolytic uraemic syndrome (aHUS). METHODS: A retrospective cohort study was undertaken of all patients in Australia treated with eculizumab provided in a compassionate access programme for a clinical diagnosis of aHUS using prospectively collected clin…	Department of Renal Medicine, Royal Brisbane and Women's Hospital, Brisbane, Queensland, AustraliaCentre for Kidney Disease Research, Centre for Chronic Disease, CKD.QLD, School of Medicine, University of Queensland, Brisbane, Queensland, AustraliaDepartment of Nephrology, Royal Melbourne Hospital, Melbourne, Victoria, AustraliaDepartment of Clinical Haematology and BMT Service, Royal Melbourne H…	PM:26247170	0		0				1				0
166	Atypical hemolytic uremic syndrome: a clinical conundrum	Bajracharya P;Jain A;Baracco R;Mattoo TK;Kapur G;	2016 Oct	IS - 1432-198X (Electronic)IS - 0931-041X (Linking)LA - engPT - Journal ArticleRN - 0 (Antibodies, Monoclonal, Humanized)RN - 75757-64-1 (Shiga Toxin)RN - A3ULP0F556 (eculizumab)SB - IM	Adolescent;analysis;Antibodies;Antibodies,Monoclonal,Humanized;antibody;article;Atypical Hemolytic Uremic Syndrome;Child;Child,Preschool;Cohort Studies;complement;Complement Pathway,Alternative;Dialysis;Diarrhea;eculizumab;Female;follow up;Genetic Testing;genetics;hemolytic uremic syndrome;history;hospital;Hospitalization;Humans;Infant;Kidney;kidney disease;Kidney Function Tests;Male;methods;Muta…	1615	1624	Pediatric Nephrology	Pediatr Nephrol	31	10	BACKGROUND: Patients negative for Shiga toxin-producing E. coli (STEC) are categorized as having atypical hemolytic uremic syndrome (HUS) and are associated with an increased risk for complement mutations and poorer prognosis compared with typical HUS. However, STEC identification is limited by the natural history of HUS. METHODS: The current study is aimed at identifying HUS patients with poor o…	Children's Hospital of Michigan, Wayne State University, 3901 Beaubien Boulevard, Detroit, MI, 48201, USAChildren's Hospital of Michigan, Wayne State University, 3901 Beaubien Boulevard, Detroit, MI, 48201, USAChildren's Hospital of Michigan, Wayne State University, 3901 Beaubien Boulevard, Detroit, MI, 48201, USAChildren's Hospital of Michigan, Wayne State University, 3901 Beaubien Boulevard, De…	PM:27139899	0		0							1	0
169	CFH and CFB mutations in Shiga toxin-associated haemolytic uraemic syndrome in a 6-year-old boy	Ã‡elakil ME;YÃ¼cel BB;Bek K;	2020 May	IS - 2046-9055 (Electronic)IS - 2046-9047 (Linking)LA - engPT - Case ReportsPT - Journal ArticleRN - 0 (CFH protein, human)RN - 80295-65-4 (Complement Factor H)RN - EC 3.4.21.47 (Complement Factor B)SB - IM	Acute Kidney Injury;Antibodies;antibody;antinuclear antibody;article;Atypical Hemolytic Uremic Syndrome;blood;boy;case report;Child;complement;complement factor;Complement Factor B;Complement Factor H;complement system;complications;Dialysis;eculizumab;Escherichia;Escherichia coli;Escherichia coli Infections;etiology;genetics;history;human;Humans;injuries;injury;Kidney;kidney injury;Male;membrane…	129	131		Paediatr Int Child Health	40	2	Haemolytic uraemic syndrome (HUS) is most commonly associated with Shiga toxin-producing Escherichia coli (STEC) while the recurrent hereditary atypical (aHUS) form secondary to complement system control protein mutations is relatively rare. A 6-year-old boy with complement factor H (CFH) and factor B (CFB) mutations and a history of bloody diarrhoea and PCR positivity for Shiga toxin was initial…	Department of Pediatric Nephrology, Kocaeli University Faculty of Medicine, Kocaeli, TurkeyDepartment of Pediatric Nephrology, Kocaeli University Faculty of Medicine, Kocaeli, TurkeyDepartment of Pediatric Nephrology, Kocaeli University Faculty of Medicine, Kocaeli, Turkey	PM:31242818	1										0
172	[Hemolytic uremic syndrome due to Shiga toxinâ€“producing Escherichia coli and hypocomplementemia with favorable response to eculizumab: a case report]	Balestracci A;Meni BL;Martin SM;Toledo I;Puyol I;Beaudoin L;Robledo NL;	2021 Jun 28	IS - 1853-0605 (Electronic)IS - 0014-6722 (Print)IS - 0014-6722 (Linking)LA - spaPT - Case ReportsPT - Journal ArticleRN - 0 (Antibodies, Monoclonal, Humanized)RN - A3ULP0F556 (eculizumab)SB - IM	Antibodies;Antibodies,Monoclonal,Humanized;antibody;Anuria;article;bloody diarrhea;Brain;case report;cause of death;complement;Complement Activation;complement alternative pathway;death;Dialysis;Diarrhea;drug;eculizumab;Escherichia;Escherichia coli;hemolytic uremic syndrome;Hemolytic-Uremic Syndrome;history;hospital;Hospitalization;Humans;hypocomplementemia;infection;Laboratories;laboratory;Male;…	188	192		Rev Fac Cien Med Univ Nac Cordoba	78	2	INTRODUCTION: Neurologic involvement in hemolytic uremic syndrome related to Shiga toxinâ€“producing Escherichia coli (STEC-HUS) is the main cause of death. In last years has been demonstrated that activation of complement alternative pathway also contributes to organ damage. This finding led to the recognition of decreased C3 levels at admission as a marker of poor prognosis as well as the evalu…	Unidad de NefrologÃ­a. Hospital General de NiÃ±os Pedro de Elizalde. abalestracci@yahoo.com.arUnidad de NefrologÃ­a. Hospital General de NiÃ±os Pedro de Elizalde. lucianamenibattaglia@gmail.comUnidad de NefrologÃ­a. Hospital General de NiÃ±os Pedro de Elizalde. smmartin@intramed.netUnidad de NefrologÃ­a. Hospital General de NiÃ±os Pedro de Elizalde. maetoledo77@hotmail.comUnidad de NefrologÃ­a. H…	PM:34181840	1										0
186	Typical or Atypical Hemolytic Uremic Syndrome and the Use of Eculizumab: 4 Illustrative Cases	de Ville dG;Detaille T;Godefroid N;	2019 Oct	IS - 1536-3678 (Electronic)IS - 1077-4114 (Linking)LA - engPT - Case ReportsPT - Journal ArticleRN - 0 (Antibodies, Monoclonal, Humanized)RN - 0 (Complement Inactivating Agents)RN - A3ULP0F556 (eculizumab)SB - IM	aciduria;Antibodies;Antibodies,Monoclonal,Humanized;antibody;article;Atypical Hemolytic Uremic Syndrome;Belgium;case report;Child,Preschool;clinician;complement;Complement Inactivating Agents;deficiency;diagnosis;drug therapy;eculizumab;Escherichia;Escherichia coli;Female;hematology;hemolytic uremic syndrome;Hemolytic-Uremic Syndrome;Humans;Infant;intensive care;Male;Nephrology;oncology;Plasmaphe…	e459	e462	Journal of Pediatric Hematology/Oncology	J Pediatr Hematol Oncol	41	7	Typical hemolytic uremic syndrome (HUS) in children is caused mostly by Escherichia coli 0157:H7 in our country. Atypical HUS (aHUS) causes include Streptococcus pneumoniae, methyl malonic aciduria, deficiency of ADAMST 13, and genetic or acquired disorder of the complement. Treatment of HUS relies on supportive measures while treatment of aHUS includes plasmapheresis and specific treatments. Rec…	Departments of Pediatric Hematology and OncologyPediatric Intensive CarePediatric Nephrology, Cliniques Universitaires St. Luc (UCL), Brussels, Belgium	PM:30933023	1										0
190	Systemic complement activation and complement gene analysis in enterohaemorrhagic Escherichia coli-associated paediatric haemolytic uraemic syndrome	Ahlenstiel-Grunow T;Hachmeister S;Bange FC;Wehling C;Kirschfink M;Bergmann C;Pape L;	2016 Jul	IS - 1460-2385 (Electronic)IS - 0931-0509 (Linking)LA - engPT - Journal ArticleRN - 0 (Antibodies, Monoclonal, Humanized)RN - 0 (Biomarkers)RN - 0 (Complement Inactivating Agents)RN - 9007-36-7 (Complement System Proteins)RN - A3ULP0F556 (eculizumab)SB - IM	Adolescent;analysis;Antibodies;Antibodies,Monoclonal,Humanized;antibody;article;Biomarkers;blood;case report;Child;Child,Preschool;complement;Complement Activation;Complement C5;Complement Inactivating Agents;Complement Pathway;complement system;Complement System Proteins;diagnosis;Dialysis;drug therapy;eculizumab;Enterohemorrhagic Escherichia coli;Escherichia;Female;gene;genetic analysis;genetic…	1114	1121	Nephrology Dialysis Transplantation	Nephrol Dial Transplant	31	7	BACKGROUND: In contrast to atypical haemolytic uraemic syndrome (aHUS), only single case reports and limited data have been published on systemic activation of the complement system and mutations in complement genes in paediatric enterohaemorrhagic Escherichia coli-induced HUS (EHEC-HUS). METHODS: Complement activation (CH50, APH50, C3d, sC5b-9) was analysed at four timepoints (Week 1, Week 2, Mo…	Department of Pediatric Nephrology, Hannover Medical School, Hannover, GermanyDepartment of Pediatric Nephrology, Hannover Medical School, Hannover, GermanyDepartment of Microbiology, Hannover Medical School, Hannover, GermanyInstitute of Immunology, University of Heidelberg, Heidelberg, GermanyInstitute of Immunology, University of Heidelberg, Heidelberg, GermanyCenter for Human Genetics, Biosci…	PM:27190382	0		0	1							0
193	Outbreak of hemolytic uremic syndrome caused by E. coli O104:H4 in Germany: a pediatric perspective	Kemper MJ;	2012 Feb	IS - 1432-198X (Electronic)IS - 0931-041X (Linking)LA - engPT - EditorialRN - 0 (Antibodies, Monoclonal, Humanized)RN - 0 (Immunosuppressive Agents)RN - A3ULP0F556 (eculizumab)SB - IM	Adult;age;analysis;Antibodies;Antibodies,Monoclonal,Humanized;antibody;Child;clinical feature;clinical outcome;complication;complications;Dialysis;Disease Outbreaks;eculizumab;editorial;epidemiology;Escherichia coli Infections;experience;Germany;hemolytic uremic syndrome;Hemolytic-Uremic Syndrome;Humans;immunosuppressive agent;Immunosuppressive Agents;neurological complication;patient;Patients;Pl…	161	164	Pediatric Nephrology	Pediatr Nephrol	27	2	In May-June 2011, an unprecedented outbreak of hemolytic uremic syndrome (HUS) caused by Shiga toxin-producing E. coli (STEC) O104:H4 affected >800 adults, in whom this disorder is usually rarely seen. Over 90 children were also affected in the largest STEC-associated HUS outbreak in children to date. Despite high patient numbers and chronic staff shortages in pediatric institutions, almost all p…		PM:22160440	0		1								0
211	[Atypical hemolytic uremic syndrome in an elderly patient successfully treated with eculizumab]	Fukasawa C;Ooishi S;Kumagai T;Koshiisi M;Sueki Y;Nakajima K;Mitsumori T;Yoshida Y;Kato H;Nangaku M;Miyata T;Kirito K;	2018	IS - 0485-1439 (Print)IS - 0485-1439 (Linking)LA - jpnPT - Case ReportsPT - Journal ArticleRN - 0 (Antibodies, Monoclonal, Humanized)RN - A3ULP0F556 (eculizumab)SB - IM	Adult;Aged,80 and over;anemia;Antibodies;Antibodies,Monoclonal,Humanized;antibody;article;Atypical Hemolytic Uremic Syndrome;blood;blood smear;case report;complement;drug therapy;eculizumab;erythrocyte;Escherichia;Escherichia coli;Escherichia coli infection;Female;gene;hemodialysis;hemolytic uremic syndrome;hospital;hospital department;Humans;infection;Laboratories;laboratory;laboratory test;micr…	182	186	[RinshÅ ketsueki] The Japanese journal of clinical hematology	Rinsho Ketsueki	59	2	Herein, we present an elderly onset case of aHUS successfully treated with eculizumab. An 80-year-old woman with severe anemia, thrombocytopenia, and acute renal dysfunction was admitted to our hospital. A laboratory test revealed steep elevation in the LDH level, and the peripheral blood smear showed erythrocyte fragmentations. Accordingly, we diagnosed thrombotic microangiopathy, and treatment …	Department of Hematology/Oncology, University of YamanashiDepartment of Hematology/Oncology, University of YamanashiDepartment of Hematology/Oncology, University of YamanashiDepartment of Hematology/Oncology, University of YamanashiDepartment of Hematology/Oncology, University of YamanashiDepartment of Hematology/Oncology, University of YamanashiDepartment of Hematology/Oncology, University of Ya…	PM:29515071	1										0
219	Efficacy and safety of eculizumab in adult patients with atypical hemolytic uremic syndrome: A single center experience from Turkey	Gediz F;Payzin BK;Ecemis S;GÃ¼ler N;Yilmaz AF;Topcugil F;Berdeli A;	2016 Dec	IS - 1473-0502 (Print)IS - 1473-0502 (Linking)LA - engPT - Journal ArticleRN - 0 (Antibodies, Monoclonal, Humanized)RN - A3ULP0F556 (eculizumab)	Adult;adverse effects;age;Aged;Antibodies;Antibodies,Monoclonal,Humanized;antibody;article;Atypical Hemolytic Uremic Syndrome;complement;Complement Activation;complement factor;Complement Factor H;Complement Pathway;corticosteroid;Demography;diagnosis;drug therapy;Early Diagnosis;eculizumab;experience;Female;fresh frozen plasma;gene;gene mutation;genetics;hematology;hemodialysis;hemolytic uremic …	357	362		Transfus Apher Sci	55	3	INTRODUCTION: Atypical hemolytic uremic syndrome (aHUS) is a thrombotic microangiopathy, which develops as a result of defective activity of the alternative complement pathway and excessive complement activation due to genetic or acquired factors. No satisfactory responses were obtained by plasmapheresis, corticosteroids and fresh frozen plasma (FFP) transfusion. However, promising results are ob…	Department of Hematology, Izmir Katip Celebi University, Ataturk Training and Research Hospital, Izmir, Turkey. Electronic address: mdfusun2014@gmail.comDepartment of Hematology, Izmir Katip Celebi University, Ataturk Training and Research Hospital, Izmir, TurkeyDepartment of Internal Medicine, Izmir Katip Celebi University, Ataturk Training and Research Hospital, Izmir, TurkeyDepartment of Hemat…	PM:27742267							1				0
222	Toddler With New Onset Diabetes and Atypical Hemolytic-Uremic Syndrome in the Setting of COVID-19	Alizadeh F;O'Halloran A;Alghamdi A;Chen C;Trissal M;Traum A;DeCourcey D;	2021 Feb	IS - 1098-4275 (Electronic)IS - 0031-4005 (Linking)LA - engPT - Case ReportsPT - Journal ArticleRN - 0 (Antibodies, Monoclonal, Humanized)RN - A3ULP0F556 (eculizumab)SB - IM	Abnormalities,Multiple;Antibodies;Antibodies,Monoclonal,Humanized;antibody;article;Atypical Hemolytic Uremic Syndrome;case report;Child,Preschool;complications;Covid-19;Diabetes Mellitus;Diabetes Mellitus,Type 1;Diabetic Ketoacidosis;diagnosis;drug therapy;eculizumab;etiology;failure to thrive;hemolytic uremic syndrome;Hemolytic-Uremic Syndrome;history;hospital;Humans;Infant,Premature;infection;I…				Pediatrics	147	2	This is a novel case of a 16-month-old boy with a history of prematurity with intrauterine growth restriction, severe failure to thrive, microcephaly, pachygyria, agenesis of the corpus callosum, and postnatal embolic stroke, who presented with new-onset diabetes mellitus with diabetic ketoacidosis in the setting of severe acute respiratory syndrome coronavirus 2 infection, with a course complica…	Boston Children's Hospital, Boston, Massachusetts; and faraz.alizadeh@childrens.harvard.eduHarvard Medical School, Harvard University, Boston, MassachusettsBoston Children's Hospital, Boston, Massachusetts; andHarvard Medical School, Harvard University, Boston, MassachusettsBoston Children's Hospital, Boston, Massachusetts; andHarvard Medical School, Harvard University, Boston, MassachusettsBosto…	PM:33037119	1										0
226	An outbreak of Shiga toxin-producing Escherichia coli O104:H4 hemolytic uremic syndrome in Germany: presentation and short-term outcome in children	Loos S;Ahlenstiel T;Kranz B;Staude H;Pape L;HÃ¤rtel C;Vester U;Buchtala L;Benz K;Hoppe B;Beringer O;Krause M;MÃ¼ller D;Pohl M;Lemke J;Hillebrand G;Kreuzer M;KÃ¶nig J;Wigger M;Konrad M;Haffner D;Oh J;Kemper MJ;	2012 Sep	IS - 1537-6591 (Electronic)IS - 1058-4838 (Linking)LA - engPT - Journal ArticlePT - Research Support, Non-U.S. Gov'tSB - IM	Adolescent;Adult;age;analysis;article;Child;Child,Preschool;classification;complication;complications;Dialysis;Disease Outbreaks;eculizumab;epidemiology;Escherichia;Escherichia coli;Escherichia coli O104:H4;Female;follow up;genetics;Germany;hemolytic uremic syndrome;Hemolytic-Uremic Syndrome;Humans;Infant;isolation & purification;Kidney;kidney disease;Male;medical record;Medical Records;methods;M…	753	759	Clinical Infectious Diseases	Clin Infect Dis	55	6	BACKGROUND: In May and June 2011 the largest known outbreak of hemolytic uremic syndrome (HUS) occurred in northern Germany. Because, quite unusually, a large number of adults was affected and the causative Escherichia coli strain, serotype O104:H4, showed an atypical virulence factor pattern, it was speculated that this outbreak was associated with an aggressive course and an unfavorable prognos…	University Medical Center Hamburg-Eppendorf, Germany. s.loos@uke.de	PM:22670043										1	0
228	Insights from the use in clinical practice of eculizumab in adult patients with atypical hemolytic uremic syndrome affecting the native kidneys: an analysis of 19 cases	Fakhouri F;Delmas Y;Provot F;Barbet C;Karras A;Makdassi R;Courivaud C;Rifard K;Servais A;Allard C;Besson V;Cousin M;ChÃ¢telet V;Goujon JM;Coindre JP;Laurent G;Loirat C;FrÃ©meaux-Bacchi V;	2014 Jan	IS - 1523-6838 (Electronic)IS - 0272-6386 (Linking)LA - engPT - Journal ArticleRN - 0 (Antibodies, Monoclonal, Humanized)RN - 0 (Immunologic Factors)RN - A3ULP0F556 (eculizumab)RN - AYI8EX34EU (Creatinine)SB - IM	Acute Kidney Injury;administration & dosage;Adult;adverse effects;analysis;anemia;Antibodies;Antibodies,Monoclonal,Humanized;antibody;article;Atypical Hemolytic Uremic Syndrome;Biopsy;blood;clinical practice;complement;complications;Creatinine;diagnosis;Dialysis;Drug Monitoring;drug therapy;eculizumab;end stage renal disease;epidemiology;estimated glomerular filtration rate;etiology;Female;Filtra…	40	48	American Journal of Kidney Diseases	Am J Kidney Dis	63	1	BACKGROUND: Atypical hemolytic uremic syndrome (aHUS) is a devastating form of renal thrombotic microangiopathy. Despite plasma exchange, the standard treatment of aHUS for decades, the renal prognosis for patients with aHUS has remained poor. We assessed the off-trial use of eculizumab in adult patients with aHUS affecting the native kidneys. STUDY DESIGN: A retrospective study was conducted. aH…	Department of Nephrology and Immunology, ITUN and INSERM UMR S-1064, CHU de Nantes, Nantes, France. Electronic address: fadi.fakhouri@univ-nantes.frDepartment of Nephrology, CHU de Bordeaux, Bordeaux, FranceDepartment of Nephrology, CHU de Lille, Lille, FranceDepartment of Nephrology, CHU de Tours, Tours, FranceDepartment of Nephrology, HÃ´pital EuropÃ©en Georges Pompidou, Paris, FranceDepartment…	PM:24021908	0		0				1				0
232	[Eculizumab for the treatment of atypical hemolytic uremic syndrome: case report and revision of the literature]	Vaisbich MH;Henriques LS;Watanabe A;Pereira LM;Metran CC;Malheiros DA;Modanez F;Silva JD;Vieira S;Macedo AC;Massarope B;Furusawa EA;Schvartsman BG;	2013 Jul	IS - 2175-8239 (Electronic)IS - 0101-2800 (Linking)LA - porPT - Case ReportsPT - English AbstractPT - Journal ArticlePT - ReviewRN - 0 (Antibodies, Monoclonal, Humanized)RN - A3ULP0F556 (eculizumab)SB - IM	age;anemia;Antibodies;Antibodies,Monoclonal,Humanized;antibody;article;Atypical Hemolytic Uremic Syndrome;Biopsy;blood;blood pressure;case report;complement;corticosteroid;diagnosis;drug;drug therapy;Early Diagnosis;eculizumab;Escherichia;Escherichia coli;hemolytic uremic syndrome;Hemolytic-Uremic Syndrome;Humans;Hypertension;hypoalbuminemia;Infant;Kidney;kidney disease;knowledge;Laboratories;lab…	237	241		J Bras Nefrol	35	3	SHU atypical (aHUS), that is, not associated with Escherichia coli Shiga toxinproducing, is seen in 5 to 10% of cases of Hemolytic Uremic Syndrome (HUS), and can occur at any age and may be sporadic or familial. The prognosis in these cases is reserved, with high mortality and morbidity in the acute phase of the disease, and about 50% of cases can develop chronic kidney disease. The increased kno…		PM:24100744	0		0				1				0
246	Neurologic involvement in atypical hemolytic uremic syndrome and successful treatment with eculizumab	Gulleroglu K;Fidan K;HanÃ§er VS;Bayrakci U;Baskin E;Soylemezoglu O;	2013 May	IS - 1432-198X (Electronic)IS - 0931-041X (Linking)LA - engPT - Case ReportsPT - Journal ArticlePT - Research Support, Non-U.S. Gov'tRN - 0 (Antibodies, Monoclonal, Humanized)RN - A3ULP0F556 (eculizumab)SB - IM	Aged;Antibodies;Antibodies,Monoclonal,Humanized;antibody;article;Atypical Hemolytic Uremic Syndrome;Brain;case report;Child;complement;Complement Activation;Complement Pathway;complication;complications;Confusion;diagnosis;drug effects;drug therapy;eculizumab;etiology;Female;fresh frozen plasma;genetics;girl;hemolytic uremic syndrome;Hemolytic-Uremic Syndrome;Humans;immunology;infusion;Kidney;mic…	827	830	Pediatric Nephrology	Pediatr Nephrol	28	5	BACKGROUND: Atypical hemolytic uremic syndrome (aHUS) is associated with defective regulation of the complement pathway. Neurological involvement is the most common extrarenal complication and represents a major cause of mortality and morbidity. CASE-DIAGNOSIS/TREATMENT: Two girls aged 11 and 6Â years, respectively, developed aHUS and were treated immediately with plasma exchange (PE) and fresh f…	Department of Pediatric Nephrology, Baskent University, Ankara, Turkey	PM:23389237	0		0				1				0
248	COVID-19-associated atypical hemolytic uremic syndrome and use of Eculizumab therapy	Gill J;Hebert CA;Colbert GB;	2022 Jan	IS - 1724-6059 (Electronic)IS - 1121-8428 (Print)IS - 1121-8428 (Linking)LA - engPT - Case ReportsPT - Journal ArticleRN - 0 (Antibodies, Monoclonal, Humanized)RN - A3ULP0F556 (eculizumab)SB - IM	Acute Kidney Injury;Adult;adverse effects;Antibodies;Antibodies,Monoclonal,Humanized;antibody;article;Atypical Hemolytic Uremic Syndrome;case report;complement;Complement Activation;Covid-19;diagnosis;drug therapy;eculizumab;etiology;Heart;hemolytic uremic syndrome;Hispanic;history;Humans;Incidence;infection;Infections;injuries;injury;Kidney;kidney injury;Male;microangiopathy;Necrosis;Nephrology;…	317	321	Journal of Nephrology	J Nephrol	35	1	There is a high incidence of acute kidney injury with COVID-19 infections. The etiologies of acute kidney injury could be ischemic acute tubular necrosis or a complex process of complement activation leading to thrombotic microangiopathy. We present a case of 32-year-old Hispanic male with a history of heart transplant, admitted with COVID-19 and atypical hemolytic uremic syndrome, which was succ…	Baylor University Medical Center at Dallas, 3500 Gaston Avenue, Barnett Tower, Ste 904, Dallas, TX, 75246, USA. Gilljasmeet30@gmail.comDivision of Nephrology, Baylor University Medical Center at Dallas, Dallas, USADivision of Nephrology, Baylor University Medical Center at Dallas, Dallas, USA	PM:34427905	1										0
253	Clinical features of critically ill patients with Shiga toxin-induced hemolytic uremic syndrome	Braune SA;Wichmann D;von Heinz MC;Nierhaus A;Becker H;Meyer TN;Meyer GP;MÃ¼ller-Schulz M;Fricke J;de Weerth A;Hoepker WW;Fiehler J;Magnus T;Gerloff C;Panzer U;Stahl RA;Wegscheider K;Kluge S;	2013 Jul	IS - 1530-0293 (Electronic)IS - 0090-3493 (Linking)LA - engPT - Journal ArticlePT - Multicenter StudyRN - 75757-64-1 (Shiga Toxin)SB - IM	Adolescent;Adult;age;Aged;Aged,80 and over;Antibodies;antibody;article;clinical feature;complications;Critical Illness;critically ill patient;eculizumab;epidemiology;Escherichia;Escherichia coli;Escherichia coli Infections;etiology;Female;Germany;hemolytic uremic syndrome;Hemolytic-Uremic Syndrome;hospital;hospital admission;Humans;infection;intensive care;Intensive Care Units;intubation;invasive…	1702	1710		Crit Care Med	41	7	OBJECTIVE: In Spring 2011, an unprecedented outbreak of Shiga toxin-producing Escherichia coli serotype O104:H4-associated hemolytic uremic syndrome occurred in Northern Germany. The aim of this study was to describe the clinical characteristics, treatments, and outcomes of critically ill patients with Shiga toxin-producing E. coli-associated hemolytic uremic syndrome during this outbreak. DESIGN…	Department of Intensive Care, University Medical Center Hamburg-Eppendorf, Hamburg, Germany	PM:23660733										1	0
255	An Unusual Case of Clostridium Difficile Colitis and Hemolytic Uremic Syndrome in a Teenager	Dasgupta K;Santos A;McCaul K;	2019 Jul	IS - 0038-3317 (Print)IS - 0038-3317 (Linking)LA - engPT - Case ReportsSB - IM	Adolescent;anemia;Atypical Hemolytic Uremic Syndrome;Bone Marrow;case report;Clostridioides difficile;Clostridium Infections;colitis;complement;Critical Care;diagnosis;eculizumab;Enterocolitis,Pseudomembranous;Escherichia;Escherichia coli;fibrin;hand;health;hematology;hemolytic anemia;hemolytic uremic syndrome;Hemolytic-Uremic Syndrome;hospital;Humans;injuries;injury;internal medicine;Kidney;kidn…	294	297		S D Med	72	7	The term hemolytic uremic syndrome (HUS) refers to a heterogenous group of disorders arising from an initial endothelial cell injury with fibrin and platelet thrombi formation in the vasculature, leading to severe organ damage resulting in the well-known triad of microangiopathic hemolytic anemia, thrombocytopenia and kidney disease. The majority of pediatric cases (90 percent) of HUS are caused …	Department of Pediatrics and Pediatric Critical Care, Avera McKennan Children's Hospital and University Health Center, Sioux Falls, South DakotaUniversity of South Dakota Sanford School of Medicine, Sioux Falls, South DakotaDepartment of Internal Medicine and Nephrology, Avera McKennan Hospital and University Health Center, Sioux Falls, South DakotaAvera Medical Group - Hematology and Bone Marrow…	PM:31461583	1										0
257	Hypertension and mild chronic kidney disease persist following severe haemolytic uraemic syndrome caused by Shiga toxin-producing Escherichia coli O104:H4 in adults	Derad I;Obermann B;Katalinic A;Eisemann N;Knobloch JK;Sayk F;WellhÃ¶ner P;Lehnert H;Solbach W;SÃ¼fke S;Steinhoff J;Nitschke M;	2016 Jan	IS - 1460-2385 (Electronic)IS - 0931-0509 (Linking)LA - engPT - Journal ArticlePT - Observational StudyPT - Research Support, Non-U.S. Gov'tRN - 0 (Anti-Bacterial Agents)RN - 0 (Antibodies, Monoclonal, Humanized)RN - 0 (Complement Inactivating Agents)RN - 83905-01-5 (Azithromycin)RN - A3ULP0F556 (eculizumab)SB - IM	Acute Disease;Acute Kidney Injury;Adult;age;Anti-Bacterial Agents;Antibodies;Antibodies,Monoclonal,Humanized;antibody;article;Azithromycin;blood;blood pressure;complement;Complement Activation;Complement Inactivating Agents;complications;confidence interval;Creatinine;cystatin;cystatin C;Dialysis;drug therapy;Drug Therapy,Combination;eculizumab;end stage renal disease;enteroaggregative Escherichi…	95	103	Nephrology Dialysis Transplantation	Nephrol Dial Transplant	31	1	BACKGROUND: Shiga toxin-producing, enteroaggregative Escherichia coli was responsible for the 2011 outbreak of haemolytic uraemic syndrome (HUS). The present single-centre, observational study describes the 1-year course of the disease with an emphasis on kidney function. Outcome data after 1 year are associated with treatment and patient characteristics at onset of HUS. METHODS: Patients were tr…	Department of Internal Medicine I, University of LÃ¼beck, LÃ¼beck, GermanyInstitute for Medical Microbiology, University of LÃ¼beck, LÃ¼beck, GermanyDepartment of Epidemiology, University of LÃ¼beck, LÃ¼beck, GermanyDepartment of Epidemiology, University of LÃ¼beck, LÃ¼beck, GermanyInstitute for Medical Microbiology, University of LÃ¼beck, LÃ¼beck, GermanyDepartment of Internal Medicine II, Unive…	PM:26180049					1 (180)						0
258	Ockham's razor defeated: about two atypical cases of hemolytic uremic syndrome	Schwarz C;Brehon A;Mousseaux C;Luque Y;Senet P;Mariani P;Mohamadou I;Zafrani L;FrÃ©meaux-Bacchi V;Rondeau E;Buob D;Rafat C;	2020 Jul 11	IS - 1471-2369 (Electronic)IS - 1471-2369 (Linking)LA - engPT - Case ReportsPT - Journal ArticleRN - 0 (Antibodies, Monoclonal, Humanized)RN - 0 (CFH protein, human)RN - 0 (CFHR1 protein, human)RN - 0 (Complement C3b Inactivator Proteins)RN - 80295-65-4 (Complement Factor H)RN - A3ULP0F556 (eculizumab)SB - IM	Adult;analysis;Antibodies;Antibodies,Monoclonal,Humanized;antibody;article;Atypical Hemolytic Uremic Syndrome;bacterium;blood;case report;complement;Complement C3b;Complement C3b Inactivator Proteins;complement factor;Complement Factor H;Complement Pathway;complications;Diarrhea;diseases;drug therapy;eculizumab;Erythema Infectiosum;Escherichia coli Infections;etiology;Fever;France;gene;genetic an…	269			BMC Nephrol	21	1	BACKGROUND: Medical investigation is a favorite application of Ockham's razor, in virtue of which when presented with competing hypotheses, the solution with the fewest assumptions should be privileged. Hemolytic uremic syndrome (HUS) encompasses diseases with distinct pathological mechanisms, such as HUS due to shiga-like toxin-producing bacteria (STEC-HUS) and atypical HUS, linked to defects in…	Service d'urgences nÃ©phrologiques et transplantation rÃ©nale, hÃ´pital Tenon, Paris, France. chloe.schwarz@gmail.comService de dermatologie, hÃ´pital Tenon, Paris, FranceService d'urgences nÃ©phrologiques et transplantation rÃ©nale, hÃ´pital Tenon, Paris, FranceService d'urgences nÃ©phrologiques et transplantation rÃ©nale, hÃ´pital Tenon, Paris, FranceService de dermatologie, hÃ´pital Tenon, Par…	PM:32652955	1										0
264	CFH gene mutation in a case of Shiga toxin-associated hemolytic uremic syndrome (STEC-HUS)	Caillaud C;Zaloszyc A;Licht C;Pichault V;FrÃ©meaux-Bacchi V;Fischbach M;	2016 Jan	IS - 1432-198X (Electronic)IS - 0931-041X (Linking)LA - engPT - Case ReportsPT - Journal ArticleRN - 0 (Anti-Bacterial Agents)RN - 0 (Antibodies, Monoclonal, Humanized)RN - 0 (Biomarkers)RN - 0 (C3 protein, human)RN - 0 (CFH protein, human)RN - 0 (Complement C3)RN - 0 (Genetic Markers)RN - 0 (Immunologic Factors)RN - 0 (Meningococcal Vaccines)RN - 80295-65-4 (Complement Factor H)RN - A3ULP0F556 (…	acute gastroenteritis;Adolescent;analysis;anemia;Anti-Bacterial Agents;Antibodies;Antibodies,Monoclonal,Humanized;antibody;article;Biomarkers;blood;Canada;case report;CFH gene;complement;Complement C3;complement factor;Complement Factor H;complications;diagnosis;DNA Mutational Analysis;drug therapy;eculizumab;Escherichia;Escherichia coli Infections;France;Gastroenteritis;gene;gene mutation;Geneti…	157	161	Pediatric Nephrology	Pediatr Nephrol	31	1	BACKGROUND: We report the case of a patient with Shiga toxin (Stx)-associated hemolytic-uremic syndrome (HUS) (STEC-HUS) with a concomitant heterozygous mutation of the gene coding for complement Factor H (CFH). CASE DIAGNOSIS/TREATMENT: An 18-month-old patient presented with hemolytic anemia and thrombotic microangiopathy in the context of acute gastroenteritis. While the patient did not show ki…	Service de PÃ©diatrie 1, Centre Hospitalier Universitaire de Strasbourg, Avenue MoliÃ¨re, 67098, Strasbourg Cedex, France. Caroline.caillaud@chru-strasbourg.frService de PÃ©diatrie 1, Centre Hospitalier Universitaire de Strasbourg, Avenue MoliÃ¨re, 67098, Strasbourg Cedex, FranceHospital for Sick Children, Toronto, ON, CanadaService de PÃ©diatrie, Centre Hospitalier de Mulhouse, Mulhouse, FranceS…	PM:26399238	1										0
266	Poststreptococcal glomerulonephritis with atypical hemolytic uremic syndrome: An unusual presentation	Parekh M;Konnur A;Gang S;	2018 May	IS - 1319-2442 (Print)IS - 1319-2442 (Linking)LA - engPT - Case ReportsSB - IM	Adolescent;anemia;Antibodies;antibody;Atypical Hemolytic Uremic Syndrome;Biopsy;case report;complement;Complement Pathway;Dialysis;diseases;eculizumab;Edema;electron microscopy;factor H antibody;Female;Glomerulonephritis;glucocorticoid;Glucocorticoids;hematological parameters;hemolytic anemia;hemolytic uremic syndrome;hospital;Humans;Hypertension;India;injuries;injury;Kidney;kidney injury;knowled…	728	731		Saudi J Kidney Dis Transpl	29	3	A 14-year-old female presented with oliguric dialysis requiring kidney injury due to acute poststreptococcal glomerulonephritis (PSGN) with hypertension strongly suggestive of atypical hemolytic uremic syndrome (aHUS) with microangiopathic hemolytic anemia and elevated factor H antibody levels. Renal biopsy revealed crescentic glomerulonephritis with typical subepithelial, intramembranous and mes…	Department of Nephrology, Muljibhai Patel Urological Hospital, Nadiad, Gujarat, IndiaDepartment of Nephrology, Muljibhai Patel Urological Hospital, Nadiad, Gujarat, IndiaDepartment of Nephrology, Muljibhai Patel Urological Hospital, Nadiad, Gujarat, India	PM:29970754	1										0
268	Peripheral nervous system manifestations of Shiga toxin-producing E. coli-induced haemolytic uremic syndrome in children	Santangelo L;Netti GS;Torres DD;Piscopo G;Carbone V;Losito L;Milella L;Lasorella ML;Conti P;Gagliardi D;Chironna M;Spadaccino F;Bresin E;Trabacca A;Ranieri E;Giordano M;	2021 Sep 6	IS - 1824-7288 (Electronic)IS - 1720-8424 (Linking)LA - engPT - Case ReportsPT - Journal ArticleRN - 0 (Anti-Inflammatory Agents)RN - 0 (Immunoglobulins, Intravenous)RN - X4W7ZR7023 (Methylprednisolone)SB - IM	Adult;age;Anti-Inflammatory Agents;article;Brain;case report;Child;Child,Preschool;clinical assessment;complication;complications;Dialysis;disability;diseases;eculizumab;Escherichia coli Infections;etiology;examination;Female;Hemolytic-Uremic Syndrome;hospital;human;Humans;hygiene;immunoglobulin;Immunoglobulins,Intravenous;infusion;intensive care;intensive care unit;Italy;limb;lower limb;Methylpr…	181		Italian Journal of Pediatrics	Ital J Pediatr	47	1	BACKGROUND: The Neurological involvement is the most common extra-renal complication of Shiga toxin-producing E. coli-hemolytic uremic syndrome (HUS) or typical HUS. On brain magnetic resonance examination, main neurological signs encompass acute lesions of the basal ganglia and the white matter, which could usually regress after Eculizumab infusion. In contrast, peripheral nervous system (PNS) m…	Pediatric Nephrology and Dialysis Unit, Pediatric Hospital 'Giovanni XXIII', Bari, ItalyDepartment of Medical and Surgical Sciences, Clinical Pathology Unit and Center for Molecular Medicine, University of Foggia, Viale Luigi Pinto -, 71122, Foggia, Italy. giuseppestefano.netti@unifg.itPediatric Nephrology and Dialysis Unit, Pediatric Hospital 'Giovanni XXIII', Bari, ItalyPediatric Nephrology and…	PM:34488831	1										0
271	Eculizumab in children with hemolytic uremic syndrome	Kavanagh D;Smith-Jackson K;	2016 Mar	IS - 1523-1755 (Electronic)IS - 0085-2538 (Linking)LA - engPT - CommentPT - Journal ArticleSB - IM	Adult;article;Atypical Hemolytic Uremic Syndrome;Child;complement;eculizumab;hemolytic uremic syndrome;Hemolytic-Uremic Syndrome;Humans;Prospective Studies;Safety;Syndrome;university;	537	538	Kidney International	Kidney Int	89	3	Greenbaum etÂ al. report the first prospective trial of eculizumab in pediatric atypical hemolytic uremic syndrome. As in adult trials, eculizumab appears effective and no serious safety signals were reported. There is the first suggestion of a dichotomy in response to treatment with a trend toward poorer outcome in those without complement abnormalities. This group, however, had worse renal func…	Institute of Genetic Medicine, Newcastle University, Newcastle upon Tyne, UK. Electronic address: david.kavanagh@ncl.ac.ukInstitute of Genetic Medicine, Newcastle University, Newcastle upon Tyne, UK	PM:26880449	0		1								0
285	Escherichia coli-associated hemolytic uremic syndrome and severe chronic hepatocellular cholestasis: complication or side effect of eculizumab?	Mauras M;Bacchetta J;Duncan A;Lavocat MP;Rohmer B;Javouhey E;Collardeau-Frachon S;Sellier-Leclerc AL;	2019 Jul	IS - 1432-198X (Electronic)IS - 0931-041X (Linking)LA - engPT - Case ReportsPT - Journal ArticleRN - 0 (Antibodies, Monoclonal, Humanized)RN - 0 (Complement Inactivating Agents)RN - A3ULP0F556 (eculizumab)SB - IM	adverse effects;Antibodies;Antibodies,Monoclonal,Humanized;antibody;article;Biopsy;case report;chemically induced;Cholestasis;chronic hepatocellular cholestasis;complement;Complement Inactivating Agents;complication;complications;cytolysis;drug therapy;eculizumab;Escherichia;Escherichia coli;Escherichia coli Infections;examination;Female;fibrosis;France;hemolytic uremic syndrome;Hemolytic-Uremic …	1289	1293	Pediatric Nephrology	Pediatr Nephrol	34	7	BACKGROUND: Liver lesions of hemolytic uremic syndrome due to Shiga-toxin-producing Escherichia coli (STEC-HUS) are uncommon. CASE-DIAGNOSIS/TREATMENT: We report three observations of severe STEC-HUS with delayed hepatic involvement. They presented with multiple organ failure and received eculizumab; 15Â days after the onset of STEC-HUS, cholestasis appeared and cytolysis worsened. Abdominal ultr…	Service de PÃ©diatrie, HÃ´pital de Saint Etienne, Saint-Etienne, FranceCentre de RÃ©fÃ©rence des Maladies RÃ©nales Rares, HÃ´pital Femme MÃ¨re Enfant, 59 Boulevard Pinel, 69677, Bron, FranceFacultÃ© de MÃ©decine Lyon Est, UniversitÃ© Lyon 1, Lyon, FranceCentre de RÃ©fÃ©rence des Maladies RÃ©nales Rares, HÃ´pital Femme MÃ¨re Enfant, 59 Boulevard Pinel, 69677, Bron, FranceService de PÃ©diatrie, HÃ´…	PM:30963282	1										0
293	Eculizumab therapy	Cataland SR;	2014 Apr	IS - 1523-6536 (Electronic)IS - 1083-8791 (Linking)LA - engPT - Journal ArticleRN - 0 (Antibodies, Monoclonal, Humanized)RN - 0 (Complement Inactivating Agents)RN - 0 (Complement Membrane Attack Complex)RN - A3ULP0F556 (eculizumab)SB - IM	adverse effects;antagonists & inhibitors;Antibodies;Antibodies,Monoclonal,Humanized;antibody;article;Atypical Hemolytic Uremic Syndrome;Child;complement;Complement Inactivating Agents;Complement Membrane Attack Complex;drug therapy;eculizumab;etiology;hematology;Hematopoietic Stem Cell Transplantation;Hemoglobinuria,Paroxysmal;Hemolytic-Uremic Syndrome;Humans;immunology;internal medicine;membrane…	438	439	Biology of Blood and Marrow Transplantation	Biol Blood Marrow Transplant	20	4		Division of Hematology, Department of Internal Medicine, Ohio State University, Columbus, Ohio. Electronic address: spero.cataland@osumc.edu	PM:24534107	0		1								0
294	Eculizumab in a child with atypical haemolytic uraemic syndrome and haemophagocytic lymphohistiocytosis triggered by cytomegalovirus infection	Fraga-Rodriguez GM;BriÃ³-Sanagustin S;TurÃ³n-ViÃ±as E;Dixon BP;Carreras-GonzÃ¡lez E;	2017 Apr 26	IS - 1757-790X (Electronic)IS - 1757-790X (Linking)LA - engPT - Case ReportsPT - Journal ArticleRN - 0 (Antibodies, Monoclonal, Humanized)RN - A3ULP0F556 (eculizumab)SB - IM	administration & dosage;Antibodies;Antibodies,Monoclonal,Humanized;antibody;article;Atypical Hemolytic Uremic Syndrome;case report;Child;complication;complications;Cytomegalovirus;cytomegalovirus infection;Cytomegalovirus Infections;drug therapy;eculizumab;etiology;Female;Fibrinogen;ganciclovir;girl;Heart;Heparin;hospital;Humans;immunoglobulin;Infant;infection;Inflammation;infusion;Kidney Functio…				BMJ Case Rep	2017		We present the case of a 21-month-old girl with two rare and life-threatening conditions, atypical haemolytic uraemic syndrome (aHUS) and haemophagocytic lymphohistiocytosis (HLH), triggered by a cytomegalovirus (CMV) infection. Soon after admission, the girl became anuric and required continuous venovenous haemodiafiltration.Initial treatments included methylprednisolone, fibrinogen and plasma i…	Hospital de la Santa Creu i Sant Pau, Universitat AutÃ²noma de Barcelona, Barcelona, Catalunya, SpainHospital de la Santa Creu i Sant Pau, Universitat AutÃ²noma de Barcelona, Barcelona, Catalunya, SpainHospital de la Santa Creu i Sant Pau, Universitat AutÃ²noma de Barcelona, Barcelona, Catalunya, SpainCincinnati Children's Hospital Medical Center, Cincinnati, Ohio, USAHospital de la Santa Creu i …	PM:28446488	1										0
295	Eculizumab in atypical hemolytic-uremic syndrome	Kistler AD;	2013 Oct 3	IS - 1533-4406 (Electronic)IS - 0028-4793 (Linking)LA - engPT - CommentPT - LetterRN - 0 (Antibodies, Monoclonal, Humanized)RN - 0 (Complement C5)SB - IM	antagonists & inhibitors;Antibodies;Antibodies,Monoclonal,Humanized;antibody;Atypical Hemolytic Uremic Syndrome;complement;Complement C5;drug therapy;eculizumab;Female;hemolytic uremic syndrome;Hemolytic-Uremic Syndrome;Humans;letter;Male;prevention & control;Syndrome;therapeutic use;Thrombotic Microangiopathies;	1378			N Engl J Med	369	14			PM:24088108	0		0				1				0
296	Eculizumab in atypical hemolytic-uremic syndrome	Tanimoto T;Oshima Y;Kami M;	2013 Oct 3	IS - 1533-4406 (Electronic)IS - 0028-4793 (Linking)LA - engPT - CommentPT - LetterRN - 0 (Antibodies, Monoclonal, Humanized)RN - 0 (Complement C5)SB - IM	antagonists & inhibitors;Antibodies;Antibodies,Monoclonal,Humanized;antibody;Atypical Hemolytic Uremic Syndrome;complement;Complement C5;drug therapy;eculizumab;Female;hemolytic uremic syndrome;Hemolytic-Uremic Syndrome;Humans;letter;Male;prevention & control;Syndrome;therapeutic use;Thrombotic Microangiopathies;	1378	1379		N Engl J Med	369	14			PM:24088109	0		1								0
297	Eculizumab in atypical hemolytic-uremic syndrome	Legendre CM;Licht C;Loirat C;	2013 Oct 3	IS - 1533-4406 (Electronic)IS - 0028-4793 (Linking)LA - engPT - CommentPT - LetterRN - 0 (Antibodies, Monoclonal, Humanized)RN - 0 (Complement C5)SB - IM	antagonists & inhibitors;Antibodies;Antibodies,Monoclonal,Humanized;antibody;Atypical Hemolytic Uremic Syndrome;complement;Complement C5;drug therapy;eculizumab;Female;hemolytic uremic syndrome;Hemolytic-Uremic Syndrome;Humans;letter;Male;prevention & control;Syndrome;therapeutic use;Thrombotic Microangiopathies;	1379	1380		N Engl J Med	369	14			PM:24088105	0		1								0
299	Seizure as the Presenting Symptom for Atypical Hemolytic Uremic Syndrome	Chan S;Weinstein AR;	2019 Apr	IS - 0736-4679 (Print)IS - 0736-4679 (Linking)LA - engPT - Case ReportsPT - Journal ArticleRN - 0 (Buffers)RN - 0 (Hypnotics and Sedatives)RN - 8MDF5V39QO (Sodium Bicarbonate)RN - R60L0SM5BC (Midazolam)RN - SQE6VB453K (Calcium Gluconate)	Acute Kidney Injury;anemia;article;Atypical Hemolytic Uremic Syndrome;bicarbonate;Buffers;calcium;Calcium Gluconate;case report;central nervous system;complement;complications;diagnosis;drug therapy;eculizumab;Electroencephalography;Emergencies;emergency;etiology;Female;girl;hemolytic anemia;hemolytic uremic syndrome;Humans;Hyperkalemia;Hypnotics and Sedatives;Incidence;Infant;injuries;injury;Kid…	441	443	Journal of Emergency Medicine	J Emerg Med	56	4	BACKGROUND: Atypical hemolytic uremic syndrome (aHUS) is a complement-mediated disease manifesting in thrombocytopenia, microangiopathic hemolytic anemia, and acute kidney injury. It has a higher incidence of extrarenal manifestations, including central nervous system findings like seizure or stroke, pancreatitis, and cardiac manifestations. CASE REPORT: We present a case of an unimmunized 14-mon…	Geisel School of Medicine at Dartmouth, Hanover, New Hampshire and Dartmouth Hitchcock Medical Center, Lebanon, New HampshireGeisel School of Medicine at Dartmouth, Hanover, New Hampshire and Dartmouth Hitchcock Medical Center, Lebanon, New Hampshire	PM:30826084	1										0
304	Validation of treatment strategies for enterohaemorrhagic Escherichia coli O104:H4 induced haemolytic uraemic syndrome: case-control study	Menne J;Nitschke M;Stingele R;Abu-Tair M;Beneke J;Bramstedt J;Bremer JP;Brunkhorst R;Busch V;Dengler R;Deuschl G;Fellermann K;Fickenscher H;Gerigk C;Goettsche A;Greeve J;Hafer C;HagenmÃ¼ller F;Haller H;Herget-Rosenthal S;Hertenstein B;Hofmann C;Lang M;Kielstein JT;Klostermeier UC;Knobloch J;Kuehbacher M;Kunzendorf U;Lehnert H;Manns MP;Menne TF;Meyer TN;Michael C;MÃ¼nte T;Neumann-Grutzeck C;Nuernb…	2012 Jul 19	IS - 1756-1833 (Electronic)IS - 0959-8138 (Print)IS - 0959-8138 (Linking)LA - engPT - Journal ArticlePT - Multicenter StudyPT - Research Support, Non-U.S. Gov'tPT - Validation StudyRN - 0 (Anti-Bacterial Agents)RN - 0 (Antibodies, Monoclonal, Humanized)RN - 0 (Glucocorticoids)RN - 0 (Immunologic Factors)RN - A3ULP0F556 (eculizumab)RN - EC 1.1.1.27 (L-Lactate Dehydrogenase)SB - IM	abdominal surgery;administration & dosage;Adolescent;Adult;Aged;Aged,80 and over;Animals;Anti-Bacterial Agents;Antibodies;Antibodies,Monoclonal,Humanized;antibody;article;blood;bowel necrosis;case control study;Case-Control Studies;Child;Combined Modality Therapy;complement;death;Dialysis;Diarrhea;Disease Outbreaks;Disease Progression;Drug Therapy,Combination;eculizumab;Enterohemorrhagic Escheric…	e4565			BMJ	345		OBJECTIVE: To evaluate the effect of different treatment strategies on enterohaemorrhagic Escherichia coli O104:H4 induced haemolytic uraemic syndrome. DESIGN: Multicentre retrospective case-control study. SETTING: 23 hospitals in northern Germany. PARTICIPANTS: 298 adults with enterohaemorrhagic E coli induced haemolytic uraemic syndrome. MAIN OUTCOME MEASURES: Dialysis, seizures, mechanical ven…	Medical School Hannover, Hannover, Germany	PM:22815429					1 (180)						0
311	Treatment of severe neurological deficits with IgG depletion through immunoadsorption in patients with Escherichia coli O104:H4-associated haemolytic uraemic syndrome: a prospective trial	Greinacher A;Friesecke S;Abel P;Dressel A;Stracke S;Fiene M;Ernst F;Selleng K;Weissenborn K;Schmidt BM;Schiffer M;Felix SB;Lerch MM;Kielstein JT;Mayerle J;	2011 Sep 24	IS - 1474-547X (Electronic)IS - 0140-6736 (Linking)LA - engPT - Clinical TrialPT - Journal ArticlePT - Research Support, Non-U.S. Gov'tRN - 0 (Immunoglobulin G)SB - IM	Adult;Antibodies;antibody;aphasia;article;bacterial infection;blood;clinical trial;complication;complications;delirium;eculizumab;enteritis;Enterohemorrhagic Escherichia coli;Escherichia;Escherichia coli;Escherichia coli Infections;Female;funding;Germany;Hemolytic-Uremic Syndrome;Humans;immunoadsorption;immunoglobulin;Immunoglobulin G;Immunosorbent Techniques;infection;Male;medical school;methods…	1166	1173	The Lancet	Lancet	378	9797	BACKGROUND: In May 2011, an outbreak of Shiga toxin-producing enterohaemorrhagic E coli O104:H4 in northern Germany led to a high proportion of patients developing post-enteritis haemolytic uraemic syndrome and thrombotic microangiopathy that were unresponsive to therapeutic plasma exchange or complement-blocking antibody (eculizumab). Some patients needed ventilatory support due to severe neurol…	Institut fÃ¼r Immunologie und Transfusionsmedizin, Ernst-Moritz-Arndt-UniversitÃ¤t, Greifswald, Germany. greinach@uni-greifswald.de	PM:21890192					1 (180)						0
322	Hemolytic uremic syndrome outbreak in Turkey in 2011	Ekinci Z;Candan C;Alpay H;Canpolat N;AkyÃ¼z SG;GÃ¼ndÃ¼z Z;Dursun I;Bek K;Dursun H;IÅŸÄ±yel E;Ã–ktem F;Tabel Y;Akil Ä;DelibaÅŸ A;GÃ¼lleroÄŸlu K;AkÄ±ncÄ± N;DinÃ§el N;Ã–zkaya O;SÃ¶ylemezoÄŸlu O;	2013 May	IS - 0041-4301 (Print)IS - 0041-4301 (Linking)LA - engPT - Journal ArticlePT - Multicenter StudySB - IM	age;article;Child;Child,Preschool;clinical feature;complication;complications;Diarrhea;Disease Outbreaks;e-mail;eculizumab;epidemiology;Escherichia coli;Escherichia coli Infections;etiology;Female;hemolytic uremic syndrome;Hemolytic-Uremic Syndrome;hospital;hospital admission;Humans;isolation & purification;leukocyte;leukocyte count;Male;microbiology;Morbidity;mortality;multicenter study;Nephrolo…	246	252	Turkish Journal of Pediatrics	Turk J Pediatr	55	3	The aim of this retrospective multicenter study was to define the epidemiological and clinical features and prognostic factors of the first diarrhea-related hemolytic uremic syndrome (D+HUS) outbreak in Turkey in 2011. All pediatric nephrology centers in Turkey were asked about D+HUS patients via e-mail. Seventy D+HUS patients (median age: 5.7 years) participated. The seasonal peak was around the…	Division of Pediatric Nephrology, Department of Pediatrics, 1Kocaeli University Faculty of Medicine, Kocaeli, Turkey. zekinci@outlook.com	PM:24217069	1										0
328	[Diagnostic and Therapeutic Challenges in Atypical Hemolytic Uremic Syndrome: A Case Report]	Reis S;Ramos D;CordinhÃ£ C;Gomes C;	2019 Oct 1	IS - 1646-0758 (Electronic)IS - 0870-399X (Linking)LA - porPT - Case ReportsRN - 0 (Antibodies, Monoclonal, Humanized)RN - 0 (Complement Inactivating Agents)RN - A3ULP0F556 (eculizumab)SB - IM	Antibodies;Antibodies,Monoclonal,Humanized;antibody;Atypical Hemolytic Uremic Syndrome;bloody diarrhea;case report;Child;complement;Complement Inactivating Agents;diagnosis;Diagnosis,Differential;Diarrhea;differential diagnosis;drug therapy;Early Diagnosis;eculizumab;etiology;Female;hemolytic uremic syndrome;Hemolytic-Uremic Syndrome;hospital;Humans;microangiopathy;Portugal;purpura;Purpura,Thromb…	673	675	Acta Medica Portuguesa	Acta Med Port	32	10	The atypical hemolytic uremic syndrome comprises a thrombotic microangiopathy resulting from the complement alternate pathway hyperactivation. Its severity requires early diagnosis and treatment. The differential diagnosis includes typical hemolytic uremic syndrome (associated with Shiga toxin) and thrombotic thrombocytopenic purpura (associated with deficient activity of ADAMTS13). The only spec…	ServiÃ§o de Pediatria. Centro Hospitalar Tondela-Viseu. Viseu. PortugalHospital PediÃ¡trico. Centro Hospitalar e UniversitÃ¡rio de Coimbra. CoimbraUnidade de Nefrologia PediÃ¡trica. Hospital PediÃ¡trico de Coimbra. Centro Hospitalar e UniversitÃ¡rio de Coimbra. CoimbraUnidade de Nefrologia PediÃ¡trica. Hospital PediÃ¡trico de Coimbra. Centro Hospitalar e UniversitÃ¡rio de Coimbra. Coimbra	PM:31625881	1										0
332	HUS-induced cardiac and circulatory failure is reversible using cardiopulmonary bypass as rescue	Andersen F;Bjerre V;Povlsen V;Veien M;Kamperis K;Rittig S;	2017 Nov	IS - 1432-198X (Electronic)IS - 0931-041X (Linking)LA - engPT - Case ReportsPT - Journal ArticleSB - IM	Adolescent;anemia;Anuria;article;blood;blood smear;boy;Cardiopulmonary Bypass;case report;central nervous system;Child;complication;complications;Confusion;creatine;Creatinine;Dialysis;echocardiography;Electrocardiography;Escherichia;Escherichia coli;Escherichia coli Infections;etiology;Fatal Outcome;haptoglobin;Heart;Heart Arrest;Heart Failure;hemolytic uremic syndrome;Hemolytic-Uremic Syndrome;…	2155	2158	Pediatric Nephrology	Pediatr Nephrol	32	11	BACKGROUND: Extra-renal involvement in hemolytic uremic syndrome (HUS) includes gastrointestinal, pancreatic, hepatic, neurological and cardiac manifestations. The current 3-5% mortality rate in HUS patients is primarily attributed to complications related to the central nervous system and the heart. In this brief report, we illustrate that severe cardiac involvement in a patient with HUS is pote…	Pediatrics and Adolescent Medicine, Aarhus University Hospital, Palle Juhl Jensen's Boulevard, 99, 8200, Aarhus N, Denmark. rfa@clin.au.dkPediatrics and Adolescent Medicine, Aarhus University Hospital, Palle Juhl Jensen's Boulevard, 99, 8200, Aarhus N, DenmarkDepartment of Renal Medicine, Aarhus University Hospital, Aarhus N, DenmarkDepartment of Anesthesiology, Aarhus University Hospital, Aarhus…	PM:28780656	1										0
338	Nephromegaly in an infant with atypical hemolytic-uremic syndrome resolving successfully with eculizumab	Kumar G;	2018 Jul	IS - 1319-2442 (Print)IS - 1319-2442 (Linking)LA - engPT - Case ReportsRN - 0 (Antibodies, Monoclonal, Humanized)RN - A3ULP0F556 (eculizumab)SB - IM	Acute Kidney Injury;age;anemia;Antibodies;Antibodies,Monoclonal,Humanized;antibody;Atypical Hemolytic Uremic Syndrome;Biopsy;case report;complications;diagnosis;drug therapy;Early Diagnosis;eculizumab;hemolytic uremic syndrome;Hemolytic-Uremic Syndrome;Humans;Hypertension;Infant;injuries;injury;Kidney;Kidney Diseases;kidney injury;literature;Male;marker;microangiopathy;Nephrology;pathology;Syndro…	967	970		Saudi J Kidney Dis Transpl	29	4	Atypical hemolytic-uremic syndrome (aHUS) can pose a diagnostic challenge due to the multisystem involvement and varied manifestations. Early diagnosis and initiation of Eculizumab have been reported to have favorable renal outcomes. We report a case of 11-month-old male infant who presented at the age of two months with anemia, acute kidney injury, hypertension, and nephromegaly. Renal biopsy co…	Division of Pediatric Nephrology, Sheikh Khalifa Medical City, Abu Dhabi, United Arab Emirates	PM:30152436	1										0
339	The Czech Experience with Eculizumab in Severe Paediatric Shiga Toxin-Producing Escherichia coli-Associated Haemolytic Uremic Syndrome Patients	Konopasek P;David J;Marejkova M;Simankova N;Vondrak K;Zieg J;	2022 Jan	IS - 1439-3824 (Electronic)IS - 0300-8630 (Linking)LA - engPT - Journal ArticleRN - 0 (Antibodies, Monoclonal, Humanized)RN - A3ULP0F556 (eculizumab)SB - IM	adverse effects;Antibodies;Antibodies,Monoclonal,Humanized;antibody;article;Child;Czech Republic;drug therapy;eculizumab;Escherichia;Escherichia coli Infections;experience;health;Hemolytic-Uremic Syndrome;hospital;Humans;Laboratories;laboratory;patient;Patients;Pediatrics;public health;Shiga-Toxigenic Escherichia coli;Syndrome;university;university hospital;	48	51	Klinische Padiatrie	Klin Padiatr	234	1		Department of Pediatrics, Motol University Hospital, Praha, Czech RepublicDepartment of Pediatrics, Motol University Hospital, Praha, Czech RepublicNational Reference Laboratory for E. coli and Shigellae, National Institute of Public Health, Praha, Czech RepublicDepartment of Pediatrics, Motol University Hospital, Praha, Czech RepublicDepartment of Pediatrics, Motol University Hospital, Praha, Cz…	PM:33167045	0					1					0
340	Eculizumab in atypical hemolytic-uremic syndrome	Ring T;	2013 Oct 3	IS - 1533-4406 (Electronic)IS - 0028-4793 (Linking)LA - engPT - CommentPT - LetterRN - 0 (Antibodies, Monoclonal, Humanized)RN - 0 (Complement C5)SB - IM	antagonists & inhibitors;Antibodies;Antibodies,Monoclonal,Humanized;antibody;Atypical Hemolytic Uremic Syndrome;complement;Complement C5;drug therapy;eculizumab;Female;hemolytic uremic syndrome;Hemolytic-Uremic Syndrome;Humans;letter;Male;prevention & control;Syndrome;therapeutic use;Thrombotic Microangiopathies;	1377	1378		N Engl J Med	369	14			PM:24088106	0		1								0
342	Practical issues in using eculizumab for children with atypical haemolytic uraemic syndrome in the acute phase: A review of four patients	Terano C;Ishikura K;Hamada R;Yoshida Y;Kubota W;Okuda Y;Shinozuka S;Harada R;Iyoda S;Fujimura Y;Hamasaki Y;Hataya H;Honda M;	2018 Jun	IS - 1440-1797 (Electronic)IS - 1320-5358 (Linking)LA - engPT - Case ReportsPT - Journal ArticleRN - 0 (Antibodies, Monoclonal, Humanized)RN - 0 (Complement Inactivating Agents)RN - A3ULP0F556 (eculizumab)SB - IM	administration & dosage;adverse effects;Age Factors;Antibodies;Antibodies,Monoclonal,Humanized;antibody;article;Atypical Hemolytic Uremic Syndrome;blood;Blood Transfusion;case report;chemically induced;Child;child health;Child,Preschool;complement;Complement Inactivating Agents;Consensus;diagnosis;disease course;diseases;Drug Administration Schedule;Drug Eruptions;drug therapy;eculizumab;Electron…	539	545		Nephrology (Carlton )	23	6	AIM: Recently eculizumab, a monoclonal antibody to C5, was found to improve the disease course of atypical haemolytic uraemic syndrome (aHUS) and has been recommended as the first line treatment by an international consensus guideline. However, several practical issues in the use of eculizumab for the acute phase of aHUS have yet to be resolved. METHODS: Children who received eculizumab with diag…	Department of Nephrology, Tokyo Metropolitan Children's Medical Center, JapanDepartment of Nephrology, Tokyo Metropolitan Children's Medical Center, JapanDivision of Nephrology and Rheumatology, National Center for Child Health and Development, JapanDepartment of Nephrology, Tokyo Metropolitan Children's Medical Center, JapanDepartment of Pediatrics, Graduate School of Medicine, The University of…	PM:28387984	1										0
355	Safe and effective use of eculizumab in the treatment of severe Shiga toxin Escherichia coli-associated hemolytic uremic syndrome	Dinh A;Anathasayanan A;Rubin LM;	2015 Jan 15	IS - 1535-2900 (Electronic)IS - 1079-2082 (Linking)LA - engPT - Case ReportsPT - Journal ArticleRN - 0 (Antibodies, Monoclonal, Humanized)RN - A3ULP0F556 (eculizumab)SB - IM	Acute Kidney Injury;administration & dosage;Adolescent;adverse effects;Antibodies;Antibodies,Monoclonal,Humanized;antibody;article;case report;Ciprofloxacin;clinical pharmacy;complication;complications;diagnosis;drug effects;drug therapy;eculizumab;Escherichia;Escherichia coli;hemodialysis;Hemolysis;hemolytic uremic syndrome;Hemolytic-Uremic Syndrome;Humans;infusion;Infusions,Intravenous;injuries…	117	120		Am J Health Syst Pharm	72	2	PURPOSE: A severe case of Shiga toxin Escherichia coli (STEC)-associated hemolytic uremic syndrome (HUS) successfully treated with eculizumab is reported. SUMMARY: An 18-year-old man was admitted to the intensive care unit with HUS due to laboratory-confirmed STEC O121. He was initially treated with plasmapheresis and required hemodialysis for anuric acute kidney injury. Plasmapheresis was stoppe…	Alex Dinh, B.S., is Medical Extern, Department of Medicine and Biomedical Sciences, SUNY at Buffalo, Buffalo, NY. Ashok Anathasayanan, M.D., is Nephrology Fellow, Department of Nephrology; and Lisa M. Rubin, Pharm.D., is Clinical Pharmacy Specialist, Nephrology and Formulary Management, Department of Pharmacy, Veterans Affairs Western New York Healthcare System, BuffaloAlex Dinh, B.S., is Medical…	PM:25550134	1										0
359	A devastating case of diarrhea-associated hemolytic uremic syndrome associated with extensive cerebral infarction; why we need to do better	Keenswijk W;Dhont E;Raes A;Bael A;Vande WJ;	2018 Apr	IS - 2295-3337 (Electronic)IS - 1784-3286 (Linking)LA - engPT - Case ReportsPT - Journal ArticleSB - IM	Acute Kidney Injury;article;Belgium;case report;Cerebral Infarction;Child;Child,Preschool;Coma;complication;complications;corticosteroid;diagnostic imaging;Diarrhea;diarrhea associated hemolytic uremic syndrome;eculizumab;Enterohemorrhagic Escherichia coli;etiology;Female;girl;hemodialysis;hemolytic uremic syndrome;Hemolytic-Uremic Syndrome;hospital;Humans;hypersensitivity;hypoventilation;infarct…	151	155	Acta Clinica Belgica	Acta Clin Belg	73	2	A 4-year-old girl with diarrhea-associated hemolytic uremic syndrome (D+HUS) was transferred to the PICU of our center due to deteriorating renal function and neurological involvement. On admission, a comatous child was seen with hypoventilation and she was placed on mechanical ventilation. Hemodialysis was commenced but plasma exchange was discontinued due to repeated hypersensitivity reactions.…	a Department of Pediatrics, Pediatric Nephrology , Ghent University Hospital , Ghent , Belgiumb Department of Pediatric Intensive Care , Ghent University Hospital , Ghent , Belgiuma Department of Pediatrics, Pediatric Nephrology , Ghent University Hospital , Ghent , Belgiumc Department of Pediatrics, Pediatric Nephrology , ZNA Koningin Paola Kinderziekenhuis , Ghent , Belgiuma Department of Pedia…	PM:28599619	1										0
363	Atypical hemolytic uremic syndrome: a new drug program and first Polish adult patient treated with eculizumab	Ruszkowski J;Heleniak Z;DÄ™bska-ÅšlizieÅ„ A;	2018 Sep 21	IS - 1426-9686 (Print)IS - 1426-9686 (Linking)LA - engPT - Case ReportsPT - Journal ArticleRN - 0 (Antibodies, Monoclonal, Humanized)RN - A3ULP0F556 (eculizumab)SB - IM	Acute Kidney Injury;Adult;adverse effects;anemia;Antibodies;Antibodies,Monoclonal,Humanized;antibody;article;Atypical Hemolytic Uremic Syndrome;case report;complement;diagnosis;drug;drug therapy;eculizumab;end stage renal disease;Female;hemolytic anemia;hemolytic uremic syndrome;Humans;infusion;injuries;injury;Kidney;kidney injury;Laboratories;laboratory;laboratory test;microangiopathic hemolytic…	119	121		Pol Merkur Lekarski	45	267	Atypical hemolytic uremic syndrome (aHUS) is an extremely rare disease characterized by acute kidney injury, thrombocytopenia, and microangiopathic hemolytic anemia. Majority of patients have an underlying complement abnormality what makes aHUS possible to treat using eculizumab, antibody against the complement protein C5. Up to 2018, Polish adult patients were treated using glucocorticosteroids,…	Medical University of Gdansk, Poland: Department of PhysiopathologyMedical University of Gdansk, Poland: Department of NephrologyMedical University of Gdansk, Poland: Department of Nephrology	PM:30240381	1										0
367	Eculizumab is Efficacious But Often Not Accessible	Keenswijk W;	2019 Jan	IS - 1536-3678 (Electronic)IS - 1077-4114 (Linking)LA - engPT - CommentPT - Journal ArticleRN - 0 (Antibodies, Monoclonal, Humanized)RN - A3ULP0F556 (eculizumab)SB - IM	Antibodies;Antibodies,Monoclonal,Humanized;antibody;article;Atypical Hemolytic Uremic Syndrome;Belgium;eculizumab;Hemoglobinuria,Paroxysmal;Humans;university;	78	79	Journal of Pediatric Hematology/Oncology	J Pediatr Hematol Oncol	41	1		Department of Paediatrics Diakonessenhuis, Paramribo, SurinameDepartment of Paediatrics, Ghent University, Ghent, Belgium	PM:29746439	0		1								0
382	[Eculizumab treatment of atypical hemolytic uremic syndrome]	Sawai T;Okudo Y;Sakai T;	2014	IS - 0385-2385 (Print)IS - 0385-2385 (Linking)LA - jpnPT - Journal ArticleRN - 0 (Antibodies, Monoclonal, Humanized)RN - A3ULP0F556 (eculizumab)SB - IM	administration & dosage;Antibodies;Antibodies,Monoclonal,Humanized;antibody;article;Atypical Hemolytic Uremic Syndrome;Blood Platelets;diagnosis;drug effects;drug therapy;eculizumab;Humans;immunology;pharmacokinetics;Practice Guidelines as Topic;Prognosis;therapeutic use;	1090	1096		Nihon Jinzo Gakkai Shi	56	7			PM:25420410	0		1								0
391	Eculizumab in the treatment of atypical hemolytic uremic syndrome in an infant leads to cessation of peritoneal dialysis and improvement of severe hypertension	Ohta T;Urayama K;Tada Y;Furue T;Imai S;Matsubara K;Ono H;Sakano T;Jinno K;Yoshida Y;Miyata T;Fujimura Y;	2015 Apr	IS - 1432-198X (Electronic)IS - 0931-041X (Linking)LA - engPT - Case ReportsPT - Journal ArticleRN - 0 (Antibodies, Monoclonal, Humanized)RN - 0 (Complement Inactivating Agents)RN - A3ULP0F556 (eculizumab)SB - IM	Acute Kidney Injury;Antibodies;Antibodies,Monoclonal,Humanized;antibody;article;Atypical Hemolytic Uremic Syndrome;boy;case report;complement;Complement Activation;complement factor;Complement Inactivating Agents;continuous hemodiafiltration;Dialysis;disease activity;drug therapy;eculizumab;Hemodiafiltration;hemolytic uremic syndrome;hospital;human;Humans;Hypertension;Hypertension,Renovascular;In…	603	608	Pediatric Nephrology	Pediatr Nephrol	30	4	BACKGROUND: Severe hypertension (HTN) and acute kidney injury frequently associated with atypical hemolytic uremic syndrome (aHUS) were refractory to various therapies in the pre-eculizumab era. Here we report the case of a 4-month-old boy who developed aHUS presenting with undetectable C3 protein, no predisposing mutations in complement factors, and no antibodies against factor H. METHODS: Repea…	Department of Pediatric Nephrology, Hiroshima Prefectural Hospital, 1-5-54 Ujina-Kanda, Minami-ku, Hiroshima city, Hiroshima, 734-8530, Japan, t-ohta@hph.pref.hiroshima.jp	PM:25318620	1										0
396	Early initiation of eculizumab therapy for Streptococcus pneumoniae-associated hemolytic uremic syndrome	See J;Bou MR;Baloglu O;Latifi SQ;Talati R;Agarwal HS;	2021 Feb	IS - 1545-5017 (Electronic)IS - 1545-5009 (Linking)LA - engPT - Case ReportsPT - LetterRN - 0 (Anti-Bacterial Agents)RN - 0 (Antibodies, Monoclonal, Humanized)RN - 0 (Complement C5)RN - 0 (Complement Inactivating Agents)RN - A3ULP0F556 (eculizumab)SB - IM	Anti-Bacterial Agents;Antibodies;Antibodies,Monoclonal,Humanized;antibody;blood;Bone Marrow;Bone Marrow Transplantation;case report;Child,Preschool;complement;Complement C5;Complement Inactivating Agents;Critical Care;drug effects;drug therapy;eculizumab;Female;hematology;hemolytic uremic syndrome;Hemolytic-Uremic Syndrome;Humans;letter;microbiology;Nephrology;oncology;pathology;Streptococcus;Str…	e28589		Pediatric Blood and Cancer	Pediatr Blood Cancer	68	2		Department of Pediatric Critical Care, Cleveland Clinic Children's, Cleveland, OhioCenter for Pediatric Nephrology, Cleveland Clinic Children's, Cleveland, OhioDepartment of Pediatric Critical Care, Cleveland Clinic Children's, Cleveland, OhioDepartment of Pediatric Critical Care, Cleveland Clinic Children's, Cleveland, OhioPediatric Hematology Oncology and Blood and Bone Marrow Transplantation, …	PM:32672848	0					1					0
404	Irreversible severe kidney injury and anuria in a 3-month-old girl with atypical haemolytic uraemic syndrome under administration of eculizumab	Okuda Y;Ishikura K;Terano C;Harada R;Hamada R;Hataya H;Ogata K;Honda M;	2016 Mar	IS - 1440-1797 (Electronic)IS - 1320-5358 (Linking)LA - engPT - Case ReportsPT - Journal ArticleRN - 0 (Antibodies, Monoclonal, Humanized)RN - 0 (Immunosuppressive Agents)RN - A3ULP0F556 (eculizumab)SB - IM	Acute Kidney Injury;Antibodies;Antibodies,Monoclonal,Humanized;antibody;Anuria;article;Atypical Hemolytic Uremic Syndrome;Biopsy;case report;cells;Child;child health;Combined Modality Therapy;complement;complement system;Diacylglycerol Kinase;diacylglycerol kinase epsilon;diagnosis;drug therapy;eculizumab;Escherichia;Escherichia coli;Escherichia coli infection;etiology;feeding;Female;girl;health;…	261	265		Nephrology (Carlton )	21	3	Histopathological findings can play an important role in the management of atypical haemolytic uraemic syndrome (aHUS). We report a case of aHUS that did not recover from anuria, despite the administration of eculizumab, with impressive histopathological findings. A 3-month-old girl was admitted because of poor feeding, vomiting, and diarrhoea without haemorrhage. She had anuria and severe hypert…	Department of Nephrology, Tokyo Metropolitan Children's Medical Center, Tokyo, JapanDepartment of Pediatrics, Shiga University of Medical Science, Otsu, Shiga, JapanDepartment of Nephrology, Tokyo Metropolitan Children's Medical Center, Tokyo, JapanDepartment of Nephrology and Rheumatology, National Center for Child Health and Development, Tokyo, JapanDepartment of Nephrology, Tokyo Metropolitan …	PM:26818219	1										0
410	Eculizumab as rescue therapy for atypical hemolytic uremic syndrome with normal platelet count	Dorresteijn EM;van de Kar NC;Cransberg K;	2012 Jul	IS - 1432-198X (Electronic)IS - 0931-041X (Print)IS - 0931-041X (Linking)LA - engPT - Case ReportsPT - Journal ArticleRN - 0 (Antibodies, Monoclonal, Humanized)RN - A3ULP0F556 (eculizumab)SB - IM	Acute Kidney Injury;Antibodies;Antibodies,Monoclonal,Humanized;antibody;article;Atypical Hemolytic Uremic Syndrome;blood;case report;Child;childhood;complement;complement factor;complications;Dialysis;drug therapy;eculizumab;end stage renal disease;etiology;Female;girl;Hemolysis;hemolytic uremic syndrome;Hemolytic-Uremic Syndrome;hospital;Humans;Kidney;Kidney Transplantation;marker;methods;monocl…	1193	1195	Pediatric Nephrology	Pediatr Nephrol	27	7	BACKGROUND: Atypical hemolytic uremic syndrome (aHUS) in childhood is a rare disease with frequent progression to end-stage renal disease and a high recurrence after kidney transplantation. Eculizumab, a humanized monoclonal antibody that binds to complement protein C5, may be beneficial in the treatment of aHUS. CASE-DIAGNOSIS/TREATMENT: A 6-year-old girl developed aHUS with only slightly elevat…	Pediatric Nephrology, Erasmus MC - Sophia Childrens Hospital, Dr Molewaterplein 60, 3015 GJ, Rotterdam, The Netherlands. e.dorresteijn@erasmusmc.nl	PM:22399074	1										0
411	New treatment options for atypical hemolytic uremic syndrome with the complement inhibitor eculizumab	KÃ¶se O;Zimmerhackl LB;Jungraithmayr T;Mache C;NÃ¼rnberger J;	2010 Sep	IS - 1098-9064 (Electronic)IS - 0094-6176 (Linking)LA - engPT - Case ReportsPT - Journal ArticleRN - 0 (Antibodies, Monoclonal)RN - 0 (Antibodies, Monoclonal, Humanized)RN - 0 (CFHR1 protein, human)RN - 0 (Complement C3b Inactivator Proteins)RN - 0 (Complement C5)RN - 80295-65-4 (Complement Factor H)RN - A3ULP0F556 (eculizumab)SB - IM	Adult;anemia;Antibodies;Antibodies,Monoclonal;Antibodies,Monoclonal,Humanized;antibody;article;Atypical Hemolytic Uremic Syndrome;Autoantibodies;autoantibody;case report;complement;Complement C3b;Complement C3b Inactivator Proteins;Complement C5;complement factor;Complement Factor H;complement inhibition;complement inhibitor;Complement Pathway,Alternative;drug;drug effects;drug therapy;eculizumab…	669	672	Seminars in Thrombosis and Hemostasis	Semin Thromb Hemost	36	6	Hemolytic uremic syndrome (HUS) is a disease characterized by microangiopathic hemolytic anemia, consumptive thrombocytopenia, and renal impairment. Often HUS is triggered by Shiga-like toxin- producing ESCHERICHIA COLI. Less common is atypical HUS (aHUS), which is caused by defective complement control. aHUS is associated with mutations in genes encoding complement regulatory proteins in ~50% of…	Department of Nephrology, University Hospital of Essen, University Duisburg-Essen, Essen, Germany	PM:20865644	0		0				1				0
421	Diagnosis of atypical hemolytic uremic syndrome and response to eculizumab therapy	Nguyen MH;Mathew JJ;Denunzio TM;Carmichael MG;	2014 Sep	IS - 2165-8242 (Electronic)IS - 2165-8218 (Print)IS - 2165-8242 (Linking)LA - engPT - Case ReportsPT - Journal ArticleRN - 0 (Antibodies, Monoclonal, Humanized)RN - A3ULP0F556 (eculizumab)SB - IM	Adult;Antibodies;Antibodies,Monoclonal,Humanized;antibody;army;article;Atypical Hemolytic Uremic Syndrome;case report;diagnosis;Diagnosis,Differential;drug therapy;eculizumab;hemolytic uremic syndrome;Humans;Male;microangiopathy;Middle Aged;mortality;mortality rate;pathogenesis;pharmacology;purpura;Purpura,Thrombotic Thrombocytopenic;Syndrome;therapy;thrombocytopenic purpura;Thrombotic Microangio…	22	24		Hawaii J Med Public Health	73	9 Suppl 1	Atypical hemolytic uremic syndrome (aHUS) has a high mortality rate if not detected and treated early. While in the past, it was associated with renal failure in children, today, it has become increasingly identified among adults. Due to recent advances in the pathogenesis of aHUS and other major thrombotic microangiopathies (TMA), diagnosing it has become a lot easier. We present a case of a 62-…	Tripler Army Medical Center, Honolulu, HITripler Army Medical Center, Honolulu, HITripler Army Medical Center, Honolulu, HITripler Army Medical Center, Honolulu, HI	PM:25285252	1										0
423	Steroid Responsive Atypical Hemolytic Uremic Syndrome Triggered by Influenza B Infection	Mittal N;Hartemayer R;Jandeska S;Giordano L;	2019 Jan	IS - 1536-3678 (Electronic)IS - 1077-4114 (Linking)LA - engPT - Case ReportsPT - Journal ArticleRN - 0 (Adrenal Cortex Hormones)RN - 0 (Antibodies, Monoclonal, Humanized)RN - 0 (CD46 protein, human)RN - 0 (Membrane Cofactor Protein)RN - A3ULP0F556 (eculizumab)SB - IM	administration & dosage;Adolescent;Adrenal Cortex Hormones;Antibodies;Antibodies,Monoclonal,Humanized;antibody;article;Atypical Hemolytic Uremic Syndrome;case report;complement;Complement Activation;Complement Pathway;complications;corticosteroid;deregulation;eculizumab;etiology;genetics;hematology;hemolytic uremic syndrome;hospital;human;Humans;infection;influenza;influenza B;Influenza B virus;I…	e63	e67	Journal of Pediatric Hematology/Oncology	J Pediatr Hematol Oncol	41	1	Atypical hemolytic uremic syndrome (aHUS) is characterized by uncontrolled complement activation leading to thrombotic microangiopathy and severe end-organ damage. The most common trigger for an episode of aHUS in the background of genetic deregulation of the alternative complement pathway is systemic infection. There are only 4 reported cases of aHUS triggered by influenza B thus far. Current ac…	Department of Pediatrics, Division of Pediatric Hematology OncologyDepartment of Pediatrics, Division of Pediatric Hematology OncologyDepartment of Pediatrics, Division of Pediatric Nephrology, Rush University Children's Hospital , Chicago, ILDepartment of Pediatrics, Division of Pediatric Hematology Oncology	PM:29702545	1										0
456	Hepatotoxicity associated with eculizumab in a patient with atypical hemolytic uremic syndrome	Oruc A;Ayar Y;Vuruskan BA;Yildiz A;Aktas N;Yavuz M;Gullulu M;Dilek K;Ersoy A;	2018 Jul	IS - 2013-2514 (Electronic)IS - 2013-2514 (Linking)LA - engLA - spaPT - Case ReportsPT - LetterRN - 0 (Antibodies, Monoclonal, Humanized)RN - A3ULP0F556 (eculizumab)SB - IM	Adult;adverse effects;Antibodies;Antibodies,Monoclonal,Humanized;antibody;Atypical Hemolytic Uremic Syndrome;case report;Chemical and Drug Induced Liver Injury;complications;drug therapy;eculizumab;etiology;hemolytic uremic syndrome;hospital;Humans;internal medicine;letter;Male;medical school;Nephrology;pathology;patient;school;Syndrome;therapeutic use;Turkey;university;	448	450		Nefrologia (Engl Ed)	38	4		Department of Internal Medicine, Division of Nephrology, UludaÄŸ University Medical School, Bursa, Turkey. Electronic address: aysegul@uludag.edu.trDepartment of Internal Medicine, Division of Nephrology, UludaÄŸ University Medical School, Bursa, TurkeyDepartment of Pathology, UludaÄŸ University Medical School, Bursa, TurkeyDepartment of Internal Medicine, Division of Nephrology, UludaÄŸ Universi…	PM:29221881	0						1				0
458	ATYPICAL HEMOLYTIC UREMIC SYNDROME IN AN ADULT SUCCESSFULLY TREATED WITH ECULIZUMAB	Chaudoir C;Ong MG;Gu X;Veillon D;Cotelingam J;	2016 Jan	IS - 0024-6921 (Print)IS - 0024-6921 (Linking)LA - engPT - Case ReportsPT - Journal ArticleRN - 0 (Antibodies, Monoclonal, Humanized)RN - A3ULP0F556 (eculizumab)SB - IM	Adult;anemia;Antibodies;Antibodies,Monoclonal,Humanized;antibody;article;Atypical Hemolytic Uremic Syndrome;case report;complement;complement disorder;diagnosis;Diarrhea;drug;drug therapy;eculizumab;health;health science;hemolytic anemia;hemolytic uremic syndrome;Humans;Louisiana;microangiopathic hemolytic anemia;pathology;Plasma;Plasma Exchange;Purpura,Thrombotic Thrombocytopenic;Syndrome;therap…	12	15		J La State Med Soc	168	1	Atypical Hemolytic Uremic Syndrome is a triad of microangiopathic hemolytic anemia, thrombocytopenia and acute renal failure not associated with diarrhea. It is a rare condition associated with complement disorders in about 50 percent of cases. The first line of treatment is therapeutic plasma exchange. However, because clinical response to TPE varies, an anti-complement drug, eculizumab has been…	Dr Chardoir is affiliated with the Louisiana State University Health Sciences Center at Shreveport Department of PathologyDr Ong is affiliated with the Louisiana State University Health Sciences Center at Shreveport Department of PathologyDr. Gu is affiliated with the Louisiana State University Health Sciences Center at Shreveport Department of PathologyDr. Veillon is affiliated with the Louisian…	PM:26986861	0		0				1				0
461	Eculizumab for congenital atypical hemolytic-uremic syndrome	Gruppo RA;Rother RP;	2009 Jan 29	IS - 1533-4406 (Electronic)IS - 0028-4793 (Linking)LA - engPT - Case ReportsPT - LetterRN - 0 (Antibodies, Monoclonal)RN - 0 (Antibodies, Monoclonal, Humanized)RN - 0 (Complement C5)RN - 0 (Immunologic Factors)RN - A3ULP0F556 (eculizumab)SB - IM	antagonists & inhibitors;Antibodies;Antibodies,Monoclonal;Antibodies,Monoclonal,Humanized;antibody;Atypical Hemolytic Uremic Syndrome;case report;complement;Complement C5;congenital;drug therapy;eculizumab;hemolytic uremic syndrome;Hemolytic-Uremic Syndrome;Humans;immunologic factor;Immunologic Factors;Infant;letter;Male;Recurrence;Syndrome;therapeutic use;	544	546		N Engl J Med	360	5			PM:19179329	0		0				1				0
471	Does dysregulated complement activation contribute to haemolytic uraemic syndrome secondary to Streptococcus pneumoniae?	Gilbert RD;Nagra A;Haq MR;	2013 Sep	IS - 1532-2777 (Electronic)IS - 0306-9877 (Linking)LA - engPT - Case ReportsPT - Journal ArticleRN - 0 (Antibodies, Monoclonal, Humanized)RN - 0 (Complement C3)RN - 0 (Membrane Cofactor Protein)RN - A3ULP0F556 (eculizumab)SB - IM	administration & dosage;Antibodies;Antibodies,Monoclonal,Humanized;antibody;antigen;article;blood;case report;cell damage;cell surface;cells;complement;Complement Activation;Complement C3;complications;drug therapy;eculizumab;Endothelial Cells;etiology;Female;Hemolytic-Uremic Syndrome;hospital;Humans;immunology;Infant;infection;Male;membrane;Membrane Cofactor Protein;pathogenesis;patient;Patients…	400	403	Medical Hypotheses	Med Hypotheses	81	3	We describe two patients with haemolytic uraemic syndrome (HUS) associated with invasive Streptococcus pneumoniae infection. Both patients had transiently reduced serum concentrations of complement C3. One had reduced expression of CD46 and never recovered renal function. No constitutive defect in regulation of the alternative pathway of complement activation was demonstrated in the second patien…	Regional Paediatric Nephro-Urology Unit, University Hospital Southampton, Tremona Road, Southampton SO16 6YD, United Kingdom. Rodney.Gilbert@uhs.nhs.uk	PM:23786906	1										0
477	Response to Eculizumab in Escherichia coli O157: H7-induced hemolytic uremic syndrome with severe neurological manifestations	Saini A;Emke AR;Silva MC;Perlman SJ;	2015 Apr	IS - 1938-2707 (Electronic)IS - 0009-9228 (Linking)LA - engPT - Case ReportsPT - Journal ArticleRN - 0 (Antibodies, Monoclonal, Humanized)RN - A3ULP0F556 (eculizumab)SB - IM	Antibodies;Antibodies,Monoclonal,Humanized;antibody;article;case report;Child,Preschool;college;complications;Critical Care;drug effects;drug therapy;eculizumab;Escherichia;Escherichia coli;Escherichia coli Infections;Escherichia coli O157;Fatal Outcome;hemolytic uremic syndrome;Hemolytic-Uremic Syndrome;Humans;Iowa;Male;microbiology;neurology;Pediatrics;school;Status Epilepticus;Syndrome;therape…	387	389		Clin Pediatr (Phila)	54	4		Division of Critical Care Medicine, Department of Pediatrics, Washington University School of Medicine, St Louis, MO, USA drarunsaini@gmail.comDivision of Critical Care Medicine, Department of Pediatrics, Washington University School of Medicine, St Louis, MO, USADivision of Critical Care Medicine, Department of Pediatrics, Washington University School of Medicine, St Louis, MO, USADivision of Ne…	PM:24817079	0					1					0
479	Eculizumab in severe Shiga-toxin-associated HUS	Lapeyraque AL;Malina M;Fremeaux-Bacchi V;Boppel T;Kirschfink M;Oualha M;Proulx F;Clermont MJ;Le Deist F;Niaudet P;Schaefer F;	2011 Jun 30	IS - 1533-4406 (Electronic)IS - 0028-4793 (Linking)LA - engPT - Case ReportsPT - LetterRN - 0 (Antibodies, Monoclonal)RN - 0 (Antibodies, Monoclonal, Humanized)RN - 75757-64-1 (Shiga Toxin)RN - A3ULP0F556 (eculizumab)SB - IM	adverse effects;Antibodies;Antibodies,Monoclonal;Antibodies,Monoclonal,Humanized;antibody;case report;Child,Preschool;complications;drug therapy;eculizumab;Escherichia coli Infections;Hemolytic-Uremic Syndrome;Humans;letter;microbiology;Renal Dialysis;Shiga Toxin;Shiga-Toxigenic Escherichia coli;therapeutic use;therapy;toxin;	2561	2563		N Engl J Med	364	26			PM:21612462	0		0			1					0
488	Eculizumab therapy in an adult with plasma exchange-refractory atypical hemolytic uremic syndrome	Prescott HC;Wu HM;Cataland SR;Baiocchi RA;	2010 Dec	IS - 1096-8652 (Electronic)IS - 0361-8609 (Linking)LA - engPT - Case ReportsPT - LetterRN - 0 (Antibodies, Monoclonal)RN - 0 (Antibodies, Monoclonal, Humanized)RN - A3ULP0F556 (eculizumab)SB - IM	Adult;Antibodies;Antibodies,Monoclonal;Antibodies,Monoclonal,Humanized;antibody;Atypical Hemolytic Uremic Syndrome;case report;drug therapy;eculizumab;Female;hemolytic uremic syndrome;Hemolytic-Uremic Syndrome;Humans;letter;Middle Aged;Plasma;Plasma Exchange;Salvage Therapy;Syndrome;therapeutic use;therapy;	976	977	American Journal of Hematology	Am J Hematol	85	12			PM:20941783	0		0				1				0
509	Eculizumab Modifies Outcomes in Adults with Atypical Hemolytic Uremic Syndrome with Acute Kidney Injury	Cao M;Leite BN;Ferreiro T;Calvo M;FernÃ¡ndez C;Alonso Ã;Rodriguez A;Salvador P;Seijo R;Pita S;Arjona E;RodrÃ­guez dC;ValdÃ©s CeF;	2018	IS - 1421-9670 (Electronic)IS - 0250-8095 (Linking)LA - engPT - Comparative StudyPT - Journal ArticlePT - Observational StudyPT - Research Support, Non-U.S. Gov'tRN - 0 (Antibodies, Monoclonal, Humanized)RN - 0 (Complement Inactivating Agents)RN - A3ULP0F556 (eculizumab)SB - IM	Acute Kidney Injury;administration & dosage;Adult;age;Aged;Antibodies;Antibodies,Monoclonal,Humanized;antibody;article;Atypical Hemolytic Uremic Syndrome;case report;comparative study;complement;Complement Activation;Complement Inactivating Agents;complement inhibitor;complications;congenital;death;Dialysis;drug effects;eculizumab;epidemiology;etiology;Female;follow up;Follow-Up Studies;hemolytic…	225	233	American Journal of Nephrology	Am J Nephrol	48	3	BACKGROUND: Atypical hemolytic uremic syndrome (aHUS) is a rare disease associated with congenital or acquired genetic abnormalities that result in uncontrolled complement activation, leading to thrombotic microangiopathy and kidney failure. Until recently, the only treatment was plasma exchange or plasma infusion (PE/PI), but 60% of patients died or had permanent kidney damage despite treatment.…	Department of Nephrology, Complexo Hospitalario Universitario A CoruÃ±a, A CoruÃ±a, SpainDepartment of Nephrology, Complexo Hospitalario Universitario A CoruÃ±a, A CoruÃ±a, SpainDepartment of Nephrology, Complexo Hospitalario Universitario A CoruÃ±a, A CoruÃ±a, SpainDepartment of Nephrology, Complexo Hospitalario Universitario A CoruÃ±a, A CoruÃ±a, SpainDepartment of Nephrology, Complexo Hospital…	PM:30205388							1				0
522	A case of renal recovery in atypical hemolytic uremic syndrome treated with eculizumab	Farias JS;Cunha JP;Lagana CC;Gallucci MC;Chula DC;Soares MF;Nascimento MM;	2016 Mar	IS - 2175-8239 (Electronic)IS - 0101-2800 (Linking)LA - engLA - porPT - Case ReportsPT - Journal ArticleRN - 0 (Antibodies, Monoclonal, Humanized)RN - A3ULP0F556 (eculizumab)SB - IM	Adult;age;Antibodies;Antibodies,Monoclonal,Humanized;antibody;article;Atypical Hemolytic Uremic Syndrome;Brazil;case report;complement;complement component C5;complement system;death;drug therapy;eculizumab;end stage renal disease;hemolytic uremic syndrome;Humans;Kidney;Kidney Failure,Chronic;monoclonal antibody;Morbidity;patient;Patients;physiopathology;Plasma;Plasma Exchange;prevention & contro…	137	141		J Bras Nefrol	38	1	Atypical Hemolytic Uremic Syndrome (aHUS) is a rare, life-threatening disease that can occur at any age and be sporadic or familial. aHUS is caused by an uncontrolled activation of the complement system. Plasma Exchange (PE) has been the standard treatment for years with poor results, leading approximately 40% of patients to end-stage renal disease (ESRD) or death during the first clinical manife…	Universidade Federal do ParanÃ¡, BrazilUniversidade Federal do ParanÃ¡, BrazilUniversidade Federal do ParanÃ¡, BrazilPontifÃ­cia Universidade CatÃ³lica do ParanÃ¡, BrazilUniversidade Federal do ParanÃ¡, BrazilUniversidade Federal do ParanÃ¡, BrazilUniversidade Federal do ParanÃ¡, Brazil	PM:27049376	1										0
527	COVID-19 and acute kidney injury in pediatric subjects: is there a place for eculizumab treatment?	Trimarchi H;Coppo R;	2020 Dec	IS - 1724-6059 (Electronic)IS - 1121-8428 (Print)IS - 1121-8428 (Linking)LA - engPT - CommentPT - EditorialRN - 0 (Antibodies, Monoclonal, Humanized)RN - A3ULP0F556 (eculizumab)SB - IM	Acute Kidney Injury;Antibodies;Antibodies,Monoclonal,Humanized;antibody;Argentina;Atypical Hemolytic Uremic Syndrome;chemically induced;Child;Covid-19;diagnosis;eculizumab;editorial;hospital;Humans;injuries;injury;Italy;Kidney;kidney injury;Nephrology;Pandemics;Patients;Sars-Cov-2;	1119	1120	Journal of Nephrology	J Nephrol	33	6		Nephrology Service, Hospital BritÃ¡nico de Buenos Aires, Buenos Aires, ArgentinaFondazione Ricerca Molinette, Regina Margherita Hospital, Turin, Italy. rosanna.coppo@unito.it	PM:32996110	0		1								0
529	Thrombotic Microangiopathy in the Setting of HIV Infection: A Case Report and Review of the Differential Diagnosis and Therapy	Saab KR;Elhadad S;Copertino D;Laurence J;	2016 Aug	IS - 1557-7449 (Electronic)IS - 1087-2914 (Linking)LA - engPT - Case ReportsPT - Journal ArticlePT - ReviewRN - 0 (Anti-HIV Agents)RN - 0 (Antibodies, Monoclonal, Humanized)RN - A3ULP0F556 (eculizumab)RN - AYI8EX34EU (Creatinine)SB - IM	Anti-HIV Agents;Antibodies;Antibodies,Monoclonal,Humanized;antibody;antiretroviral therapy;article;Atypical Hemolytic Uremic Syndrome;Autoantibodies;autoantibody;blood;case report;case study;college;Coma;complement;complement component C5;complications;Confusion;Creatinine;diagnosis;Diagnosis,Differential;differential diagnosis;drug;drug therapy;eculizumab;etiology;European;Female;follow up;hemat…	359	364		AIDS Patient Care STDS	30	8	Before the modern era of HIV/AIDS therapeutics, which enabled a cascade of early recognition of infection, prompt initiation of effective antiretroviral therapies, and close follow-up, severe forms of microvascular clotting disorders known as thrombotic microangiopathies (TMAs) were frequent in the setting of advanced HIV disease. Their incidence was as high as 7% in the period 1984-1999, but fel…	1 Division of Hematology and Medical Oncology, Department of Medicine, Weill Cornell Medical College , New York, New York1 Division of Hematology and Medical Oncology, Department of Medicine, Weill Cornell Medical College , New York, New York2 Hunter College of the City University of New York , New York, New York1 Division of Hematology and Medical Oncology, Department of Medicine, Weill Cornell …	PM:27509235	1										0
540	Disseminated cryptococcosis associated with administration of eculizumab	Clancy M;McGhan R;Gitomer J;Inocencio AM;Aldrich C;Iaderosa R;Stevens R;	2018 Jul 15	IS - 1535-2900 (Electronic)IS - 1079-2082 (Linking)LA - engPT - Case ReportsPT - Journal ArticleRN - 0 (Antibodies, Monoclonal, Humanized)RN - 0 (Antifungal Agents)RN - A3ULP0F556 (eculizumab)SB - IM	abdominal pain;Acute Kidney Injury;adverse effects;anemia;Antibodies;Antibodies,Monoclonal,Humanized;antibody;Antifungal Agents;article;Atypical Hemolytic Uremic Syndrome;autopsy;Bacteremia;blood;case report;complement;Cryptococcosis;Cryptococcus neoformans;death;diagnosis;drug therapy;eculizumab;endocarditis;etiology;hemolytic anemia;hemolytic uremic syndrome;history;Humans;infection;Infections;…	1018	1022		Am J Health Syst Pharm	75	14	PURPOSE: A case report of fatal disseminated cryptococcosis in a patient treated with eculizumab is presented along with a review of literature suggesting a possible etiologic mechanism. SUMMARY: A 23-year-old man with a history of minimal change nephrotic syndrome was hospitalized for acute kidney injury and abdominal pain and swelling. He was found to have disseminated pneumococcal disease, inc…	Infectious Disease Division, Providence Alaska Medical Center, Anchorage, AK. mclancy@gci.netPulmonary/Critical Care Division, Providence Alaska Medical Center, Anchorage, AKNephrology Division, Providence Alaska Medical Center, Anchorage, AKMicrobiology Department, Providence Alaska Medical Center, Anchorage, AKPharmacy Department, Providence Alaska Medical Center, Anchorage, AKPharmacy Departme…	PM:29895518	1										0
544	Eculizumab in paediatric atypical haemolytic uraemic syndrome: Lessons learned from a single-centre experience in the United Arab Emirates	Kumar G;Al Masri O;Alismaili Z;Tawfik E;Al Ghabra MK;Ilyas SH;Al Khasawneh E;	2019 Oct	IS - 1440-1754 (Electronic)IS - 1034-4810 (Linking)LA - engPT - Journal ArticlePT - Research Support, Non-U.S. Gov'tRN - 0 (Antibodies, Monoclonal, Humanized)RN - 0 (Complement Inactivating Agents)RN - A3ULP0F556 (eculizumab)SB - IM	administration & dosage;age;Antibodies;Antibodies,Monoclonal,Humanized;antibody;article;Atypical Hemolytic Uremic Syndrome;Child;Child,Preschool;complement;Complement Inactivating Agents;Creatinine;diagnosis;Dialysis;drug;drug therapy;eculizumab;estimated glomerular filtration rate;experience;Female;Filtration;Glomerular Filtration Rate;Humans;infancy;Infant;infusion;literature;Male;methods;micro…	1237	1240	Journal of Paediatrics and Child Health	J Paediatr Child Health	55	10	AIM: Atypical haemolytic uraemic syndrome (aHUS) is a debilitating condition that can cause significant morbidity and mortality in children if not adequately and promptly treated. This report shares real-world data on the use of eculizumab in children with aHUS. METHODS: We report our experience with the use of eculizumab in 14 children with aHUS. RESULTS: The median age at aHUS diagnosis was 12â…	Division of Pediatric Nephrology, Sheikh Khalifa Medical City, Abu Dhabi, United Arab EmiratesDivision of Pediatric Nephrology, Sheikh Khalifa Medical City, Abu Dhabi, United Arab EmiratesDivision of Pediatric Nephrology, Sheikh Khalifa Medical City, Abu Dhabi, United Arab EmiratesDivision of Pediatric Nephrology, Sheikh Khalifa Medical City, Abu Dhabi, United Arab EmiratesDivision of Pediatric N…	PM:30714243							1				0
553	Eculizumab-related progressive multifocal leukoencephalopathy	GÃ³mez-Cibeira E;Ivanovic-Barbeito Y;GutiÃ©rrez-MartÃ­nez E;Morales E;Abradelo M;Hilario A;Ramos A;Ruiz-Morales J;Villarejo-Galende A;	2016 Jan 26	IS - 1526-632X (Electronic)IS - 0028-3878 (Print)IS - 0028-3878 (Linking)LA - engPT - Case ReportsPT - Journal ArticleRN - 0 (Antibodies, Monoclonal, Humanized)RN - A3ULP0F556 (eculizumab)SB - IM	Adult;adverse effects;Antibodies;Antibodies,Monoclonal,Humanized;antibody;article;Atypical Hemolytic Uremic Syndrome;case report;diagnosis;drug therapy;eculizumab;Female;hospital;Humans;Intestines;JC Virus;Kidney Transplantation;Leukoencephalopathies;Leukoencephalopathy,Progressive Multifocal;Lymphangiectasis,Intestinal;pathogenicity;pathology;physiopathology;Spain;surgery;transplantation;virolog…	399	400		Neurology	86	4		From Hospital Universitario Doce de Octubre, Madrid, SpainFrom Hospital Universitario Doce de Octubre, Madrid, SpainFrom Hospital Universitario Doce de Octubre, Madrid, SpainFrom Hospital Universitario Doce de Octubre, Madrid, SpainFrom Hospital Universitario Doce de Octubre, Madrid, SpainFrom Hospital Universitario Doce de Octubre, Madrid, SpainFrom Hospital Universitario Doce de Octubre, Madrid…	PM:26718572	0						1				0
596	Shiga Toxin as a Potential Trigger of CFHR1 Deletion-Associated Thrombotic Microangiopathy	Nalluru SS;Sridharan M;Go RS;Said S;Marshall AL;	2018 Nov	IS - 1538-2990 (Electronic)IS - 0002-9629 (Linking)LA - engPT - Case ReportsPT - Journal ArticlePT - ReviewRN - 0 (CFHR1 protein, human)RN - 0 (Complement C3b Inactivator Proteins)RN - 75757-64-1 (Shiga Toxin)	Adult;adverse effects;article;Base Sequence;case report;college;complement;Complement C3b;Complement C3b Inactivator Proteins;diagnosis;drug effects;Escherichia;Escherichia coli;etiology;Female;genetics;hematology;hemolytic uremic syndrome;Homozygote;human;Humans;India;infection;Laboratories;laboratory;laboratory test;metabolism;microangiopathy;microbiology;protein;purpura;rare disease;review;Seq…	492	498		Am J Med Sci	356	5	Thrombotic microangiopathy (TMA) may result from a variety of clinical conditions, including thrombotic thrombocytopenic purpura, Shiga toxin-producing Escherichia coli-associated hemolytic uremic syndrome and complement-mediated hemolytic uremic syndrome. Thrombocytopenic purpura is diagnosed when ADAMTS13 is <10%, while a diagnosis of Shiga toxin-producing Escherichia coli-associated hemolytic …	Osmania Medical College, Hyderabad, Telangana, India. Electronic address: swarna640@gmail.comMayo Clinic, Division of Hematology, Rochester, Minnesota. Electronic address: Sridharan.meera@mayo.eduMayo Clinic, Division of Hematology, Rochester, Minnesota. Electronic address: Go.Ronald@mayo.eduMayo Clinic, Division of Hematology, Rochester, Minnesota. Electronic address: Said.Samar@mayo.eduMayo Cli…	PM:30177262	1										0
605	[Nephrological aspects of complement-mediated thrombotic microangiopathy]	Smirnov AV;Karunnaya AV;Dobronravov VA;	2017	IS - 0040-3660 (Print)IS - 0040-3660 (Linking)LA - rusPT - Journal ArticleRN - 0 (Antibodies, Monoclonal, Humanized)RN - A3ULP0F556 (eculizumab)SB - IM	achievement;administration & dosage;Adult;Aged;analysis;Antibodies;Antibodies,Monoclonal,Humanized;antibody;article;Biopsy;Blood Transfusion;Combined Modality Therapy;diagnosis;Dialysis;eculizumab;epidemiology;Fatal Outcome;Female;health;hospital;Hospital Departments;Hospitalization;Humans;Incidence;Kidney;kidney function;maintenance therapy;Male;methods;microangiopathy;Middle Aged;Nephrology;org…	34	40		Ter Arkh	89	6	AIM: To analyze cases of complement-mediated thrombotic microangiopathy (C-TMA) in the daily practice of a hospital nephrology department, relative to the general aspects of the clinical course, therapy, and short-term outcomes. SUBJECTS AND METHODS: The prospective study conducted in the period June 1, 2015 to June 1, 2016 included 10 patients with C-TMA newly diagnosed during hospitalization. S…	I.P. Pavlov Saint Petersburg State Medical University, Ministry of Health of Russia, Saint Petersburg, RussiaI.P. Pavlov Saint Petersburg State Medical University, Ministry of Health of Russia, Saint Petersburg, RussiaI.P. Pavlov Saint Petersburg State Medical University, Ministry of Health of Russia, Saint Petersburg, Russia	PM:28745687	1										0
606	Fatal meningococcemia due to Neisseria meningitidis serogroup Y in a vaccinated child receiving eculizumab	Polat M;YÃ¼ksel S;Åžahin NÃ;	2018	IS - 2164-554X (Electronic)IS - 2164-5515 (Print)IS - 2164-5515 (Linking)LA - engPT - Case ReportsPT - LetterRN - 0 (Antibodies, Monoclonal, Humanized)RN - 0 (MenACWY-D vaccine)RN - 0 (Meningococcal Vaccines)RN - 0 (Penicillins)RN - A3ULP0F556 (eculizumab)SB - IM	administration & dosage;adverse effects;Antibiotic Prophylaxis;Antibodies;Antibodies,Monoclonal,Humanized;antibody;Atypical Hemolytic Uremic Syndrome;Bacteremia;case report;Child;complications;diseases;drug therapy;eculizumab;Fatal Outcome;health;Humans;isolation & purification;Laboratories;laboratory;letter;Male;menacwy d;Meningococcal Infections;Meningococcal Vaccines;meningococcemia;methods;mi…	2802			Hum Vaccin Immunother	14	11		a Pamukkale University School of Medicine , Department of Pediatric Infectious Diseases , Denizli , Turkeyb Pamukkale University School of Medicine , Department of Pediatric Rheumatology , Denizli , Turkeyc National Reference Laboratory for Respiratory Pathogens, Microbiology Reference Laboratories Department, Public Health Institution of Turkey , Ankara , Turkey	PM:29883245	0		0				1				0
626	The use of eculizumab in Capnocytophaga canimorsus associated thrombotic microangiopathy: a case report	BjÃ¸rkto MH;Barratt-Due A;NordÃ¸y I;DÃ¶rje C;Galteland E;Lind A;Hilli A;Aukrust P;MjÃ¸en G;	2021 Feb 1	IS - 1471-2334 (Electronic)IS - 1471-2334 (Linking)LA - engPT - Case ReportsRN - 0 (Antibodies, Monoclonal, Humanized)RN - 0 (Complement Inactivating Agents)RN - A3ULP0F556 (eculizumab)RN - Capnocytophaga canimorsusSB - IM	Antibodies;Antibodies,Monoclonal,Humanized;antibody;Capnocytophaga;Capnocytophaga canimorsus;case report;complement;Complement Activation;complement factor;Complement Factor B;Complement Inactivating Agents;complement inhibition;complement inhibitor;Confusion;Critical Care;diagnosis;diseases;drug therapy;eculizumab;Emergencies;emergency;Endothelium;epidemiology;etiology;Female;Fever;Gram-Negative…	137			BMC Infect Dis	21	1	BACKGROUND: The use of complement inhibition is well established for complement mediated thrombotic microangiopathy, but its role in secondary forms of thrombotic microangiopathy is debated. We here present a case of thrombotic microangiopathy triggered by Capnocytophaga canimorsus, illustrating the diagnostic difficulties in discriminating between different thrombotic microangiopathies, and the …	Department of Transplant Medicine, Oslo University Hospital, Birch-Reichenwaldsgate 34, NO-0483, Oslo, Norway. mbjorkto@gmail.comDivision of Critical care and Emergencies, Oslo University Hospital, Oslo, NorwaySection for Clinical Immunology and Infectious Diseases, Oslo University Hospital, Oslo, NorwayResearch Institute of Internal Medicine, Oslo University Hospital, Oslo, NorwayDepartment of T…	PM:33526010	1										0
650	Case Report: Adult Post-COVID-19 Multisystem Inflammatory Syndrome and Thrombotic Microangiopathy	Boudhabhay I;Rabant M;Roumenina LT;Coupry LM;Poillerat V;Marchal A;FrÃ©meaux-Bacchi V;El Karoui K;Monchi M;Pourcine F;	2021	IS - 1664-3224 (Electronic)IS - 1664-3224 (Linking)LA - engPT - Case ReportsRN - 0 (Antibodies, Monoclonal, Humanized)RN - 0 (Complement Inactivating Agents)RN - 0 (adult multisystem inflammatory disease, COVID-19 related)RN - A3ULP0F556 (eculizumab)SB - IM	Adult;Antibodies;Antibodies,Monoclonal,Humanized;antibody;case report;complement;Complement Inactivating Agents;complement inhibition;coronavirus disease 2019;Covid-19;diagnosis;drug therapy;eculizumab;France;Humans;infection;Kidney;Male;metabolism;microangiopathy;Middle Aged;pandemic;Pandemics;pathology;pathophysiology;physiology;Recovery of Function;Sars-Cov-2;Syndrome;Systemic Inflammatory Res…	680567			Front Immunol	12		BACKGROUND: The coronavirus disease 2019 (COVID-19) pandemic has affected millions of people worldwide. A clinical series of Kawasaki-like multisystem inflammatory syndrome (MIS), occurring after SARS-CoV-2 infection, have been described in children (MIS-C) and adults (MIS-A), but the pathophysiology remains unknown. CASE PRESENTATION: We describe a case of post-COVID-19 MIS-A in a 46-year-old ma…	Groupe Hospitalier Sud Ile de France, Service de RÃ©animation, Melun, FranceCentre Hospitalo-Universitaire Necker, Service d'Anatomie Pathologique, Paris, FranceCentre Hospitalo-Universitaire Necker, Service d'Anatomie Pathologique, Paris, FranceCentre de Recherche des Cordeliers, INSERM, Sorbonne UniversitÃ©, UniversitÃ© de Paris, Paris, FranceGroupe Hospitalier Sud Ile de France, Service de RÃ©…	PM:34248962	1										0
661	Attending rounds: microangiopathic hemolytic anemia with renal insufficiency	Clark WF;Hildebrand A;	2012 Feb	IS - 1555-905X (Electronic)IS - 1555-9041 (Print)IS - 1555-9041 (Linking)LA - engPT - Case ReportsPT - Journal ArticlePT - Research Support, Non-U.S. Gov'tRN - 0 (Autoantibodies)RN - 0 (Biomarkers)RN - 0 (Glucocorticoids)RN - EC 3.4.24.- (ADAM Proteins)RN - EC 3.4.24.87 (ADAMTS13 Protein)RN - EC 3.4.24.87 (ADAMTS13 protein, human)SB - IM	ADAM protein;ADAM Proteins;Adamts13 Protein;Adult;anemia;article;Autoantibodies;autoantibody;Biomarkers;blood;Canada;case report;classification;complement;complications;diagnosis;Diagnosis,Differential;diseases;disintegrin;Disseminated Intravascular Coagulation;eculizumab;etiology;Female;glucocorticoid;Glucocorticoids;hemolytic anemia;hemolytic uremic syndrome;human;Humans;metalloproteinase;micro…	342	347	Clinical Journal of the American Society of Nephrology	Clin J Am Soc Nephrol	7	2	The classification of thrombotic microangiopathy has evolved and expanded due to treatment and advances in understanding of the diseases associated with this clinical presentation. The three clinical forms of thrombotic microangiopathy-thrombotic thrombocytopenic purpura (TTP), hemolytic uremic syndrome (HUS), and disseminated intravascular coagulation-encompass a wide range of disorders that can…	University of Western Ontario, Department of Medicine, London, Ontario, Canada. william.clark@lhsc.on.ca	PM:22193233	1		0								0
696	Rare genetic variants in Shiga toxin-associated haemolytic uraemic syndrome: genetic analysis prior to transplantation is essential	Dowen F;Wood K;Brown AL;Palfrey J;Kavanagh D;Brocklebank V;	2017 Aug	IS - 2048-8505 (Print)IS - 2048-8513 (Electronic)IS - 2048-8505 (Linking)LA - engPT - Journal Article	analysis;article;complement;complement inhibitor;deceased donor;donor;eculizumab;Escherichia;Escherichia coli;experience;Female;gene;genetic analysis;hospital;infection;Kidney;pathology;patient;Patients;Recurrence;Syndrome;transplantation;university;	490	493	Clinical Kidney Journal	Clin Kidney J	10	4	We present a case of haemolytic uraemic syndrome (HUS) in a 16-year-old female with serological evidence of acute Escherichia coli O157:H7 infection. She progressed to established renal failure and received a deceased donor kidney transplant. Shiga toxin-associated HUS (STEC-HUS) does not recur following renal transplantation, but unexpectedly this patient did experience rapid and severe HUS recu…	Department of Renal Medicine, Sunderland Royal Hospital, Sunderland, Tyne and Wear, UKDepartment of Pathology, Newcastle upon Tyne Hospitals NHS Foundation Trust, Newcastle upon Tyne, UKRenal Services Centre, Freeman Hospital, Newcastle upon Tyne, UKDepartment of Renal Medicine, Sunderland Royal Hospital, Sunderland, Tyne and Wear, UKNational Renal Complement Therapeutics Centre, Newcastle Univer…	PM:28852487	1										0
697	Acute Myocarditis and Eculizumab Caused Severe Cholestasis in a 17-Month-Old Child Who Has Hemolytic Uremic Syndrome Associated with Shiga Toxin-Producing Escherichia coli	Yesilbas O;Yozgat CY;Akinci N;Sonmez S;Tekin E;Talebazadeh F;Jafarov U;Temur HO;Yozgat Y;	2021 Sep	IS - 2146-4618 (Print)IS - 2146-4626 (Electronic)IS - 2146-4626 (Linking)LA - engPT - Case Reports	cardiology;case report;Child;Cholestasis;complication;Critical Care;eculizumab;enzyme;Escherichia;Escherichia coli;hemolytic uremic syndrome;knowledge;myocarditis;Nephrology;patient;Patients;pediatric cardiology;pediatric patient;Pediatrics;Plasma;Plasma Exchange;Shiga toxin producing Escherichia coli;Syndrome;toddler;Turkey;university;	216	220	Journal of Pediatric Intensive Care	J Pediatr Intensive Care	10	3	Cardiovascular involvement is uncommon in pediatric patients with hemolytic uremic syndrome associated with Shiga toxin-producing Escherichia coli (STEC-HUS). In this case report we presented a case of 17-month-old toddler who had a sporadic type of STEC-HUS complicated by acute myocarditis. The patient was successfully treated by a single dose of eculizumab after six doses of therapeutic plasma …	Department of Pediatric Critical Care Medicine, Bezmialem Vakif University, Istanbul, TurkeyFaculty of Medicine, Bezmialem Vakif University, Istanbul, TurkeyDepartment of Pediatric Nephrology, Bezmialem Vakif University, Istanbul, TurkeyDepartment of Pediatrics, Bezmialem Vakif University, Istanbul, TurkeyDepartment of Pediatrics, Bezmialem Vakif University, Istanbul, TurkeyDepartment of Pediatri…	PM:34395040	1										0
699	Eculizumab Use in a Temporarily Dialysis-Dependent Patient With Shiga Toxin-Producing Escherichia Coli Hemolytic Uremic Syndrome With Neurological Complications	Weber B;Chan D;Hammer S;	2022	IS - 1551-6776 (Print)IS - 2331-348X (Electronic)IS - 1551-6776 (Linking)LA - engPT - Journal Article	adverse effects;anemia;Antibodies;antibody;arm;arm weakness;article;case study;complement;Complement Activation;complication;complications;eculizumab;Escherichia;Escherichia coli;health;hemodialysis;Hemolysis;hemolytic anemia;hemolytic uremic syndrome;injuries;injury;intravascular hemolysis;Kidney;monoclonal antibody;neurological complication;organ;organ systems;patient;protein;rehabilitation;sei…	90	95	Journal of Pediatric Pharmacology and Therapeutics	J Pediatr Pharmacol Ther	27	1	Shiga toxin-producing Escherichia coli hemolytic uremic syndrome (STEC-HUS) is the most common cause of acute renal failure in children, and it is associated with thrombocytopenia and hemolytic anemia. Although this disease primarily affects the kidney, it can also contribute to cellular damage in other organ systems, such as the CNS. Eculizumab is a monoclonal antibody that binds to complement p…	Department of Pharmacy (BW), Legacy Health, Portland, ORDepartment of Pharmacy (BW), DCH Regional Medical Center, Tuscaloosa, ALDepartment of Pharmacy (DC), Legacy Health, Portland, ORDepartment of Pharmacy (SH), Legacy Emanuel Medical Center, Portland, OR	PM:35002565	1										0
701	Treatment of Shiga-Toxin Hus with Severe Neurologic Features with Eculizumab	Umscheid JH;Nevil C;Vasudeva R;Ali MF;Agasthya N;	2021	IS - 2090-6803 (Print)IS - 2090-6811 (Electronic)LA - engPT - Case Reports	accident;anemia;Antibodies;antibody;boy;case report;cerebrovascular accident;Coma;complement;Complement Activation;complication;complications;eculizumab;Escherichia;Escherichia coli;hemolytic anemia;hemolytic uremic syndrome;hospital;literature;microangiopathic hemolytic anemia;microvasculature;monoclonal antibody;Nephrology;neurological complication;organ;patient;pediatric patient;recognition;Re…	8053246			Case Rep Pediatr	2021		Hemolytic Uremic Syndrome (HUS) is a constellation of microangiopathic hemolytic anemia, thrombocytopenia, and acute renal failure. Shiga toxin-producing Escherichia coli- (STEC-) mediated HUS is a common cause of acute renal failure in children and can rarely result in severe neurological complications such as encephalopathy, seizures, cerebrovascular accidents, and coma. Current literature supp…	University of Kansas, School of Medicine, Wichita, USAUniversity of Kansas, School of Medicine, Wichita, USAUniversity of Kansas, School of Medicine, Wichita, USAUniversity of Kansas, School of Medicine, Wichita, USAChildren's Mercy Hospital, Department of Nephrology, Kansas City, USAUniversity of Kansas, School of Medicine, Wichita, USA	PM:34812294	1										0
706	Rare Presentation of Atypical Hemolytic Uremic Syndrome in an Adult	Alhabhbeh A;Fatima Z;Thomas A;Cook C;	2021 Sep	IS - 2168-8184 (Print)IS - 2168-8184 (Electronic)IS - 2168-8184 (Linking)LA - engPT - Case Reports	Acute Kidney Injury;Adult;anemia;Atypical Hemolytic Uremic Syndrome;case report;college;complement;diagnosis;eculizumab;Female;hemoglobin;hemolytic anemia;hemolytic uremic syndrome;injuries;injury;internal medicine;Kidney;kidney injury;microangiopathic hemolytic anemia;microangiopathy;organ;Syndrome;Thrombocytopenia;Thrombotic Microangiopathies;thrombotic microangiopathy;university;	e18184			Cureus	13	9	Thrombotic microangiopathies (TMA) are disorders characterized by microangiopathic hemolytic anemia, thrombocytopenia, and microthrombi leading to organ dysfunction. Atypical hemolytic uremic syndrome (aHUS) is a rare subtype of TMA mediated by complement dysregulation. We present a case of a 59-year-old female who presented with acute kidney injury and mild thrombocytopenia but with normal hemog…	Internal Medicine, East Tennessee State University, Johnson City, USAInternal Medicine, East Tennessee State University, Johnson City, USAInternal Medicine, East Tennessee State University Quillen College of Medicine, Johnson City, USAInternal Medicine, East Tennessee State University Quillen College of Medicine, Johnson City, USA	PM:34589371	1										0
709	Typical Hus: Evidence of Acute Phase Complement Activation from a Daycare Outbreak	Brady TM;Pruette C;Loeffler LF;Weidemann D;Strouse JJ;Gavriilaki E;Brodsky RA;	2016	IS - 2472-5056 (Print)IS - 2472-5056 (Electronic)IS - 2472-5056 (Linking)LA - engPT - Journal Article	article;assay;Child;clinical trial;complement;Complement Activation;eculizumab;epidemic;hematology;hemolytic uremic syndrome;hospital;Nephrology;patient;school;serum;Shiga Toxin;spectrum;Syndrome;toxin;university;				J Clin Exp Nephrol	1	2	The clinical manifestations of typical hemolytic uremic syndrome (HUS) encompass a wide spectrum. Despite the potentially severe sequelae from this syndrome, treatment approaches remain supportive. We present the clinical course of a child who contracted Shiga toxin-positive E. coli (STEC) from a daycare center during an outbreak. Utilizing the modified Ham test which is a rapid, serum-based func…	Division of Pediatric Nephrology, Johns Hopkins University School of Medicine, USADivision of Pediatric Nephrology, Johns Hopkins University School of Medicine, USADivision of Pediatric Nephrology, Johns Hopkins University School of Medicine, USADivision of Pediatric Nephrology, Children's Mercy Hospital, Kansas City, MO, USADivision of Pediatric Hematology Johns Hopkins University School of Medi…	PM:27413789	1										0
710	Thrombotic microangiopathy and human immunodeficiency virus in the era of eculizumab	Jin A;Boroujerdi-Rad L;Shah G;Chen JL;	2016 Aug	IS - 2048-8505 (Print)IS - 2048-8513 (Electronic)IS - 2048-8505 (Linking)LA - engPT - Journal Article	Antibodies;antibody;article;California;complement;Complement Pathway;eculizumab;health;hemolytic uremic syndrome;human;Human immunodeficiency virus;Human immunodeficiency virus infection;Hypertension;infection;microangiopathy;monoclonal antibody;Nephrology;patient;protein;purpura;Syndrome;Thrombotic Microangiopathies;thrombotic microangiopathy;university;virus;virus infection;	576	579	Clinical Kidney Journal	Clin Kidney J	9	4	Thrombotic microangiopathies (TMAs) include thrombotic thromobocytopenic purpura and hemolytic uremic syndrome (HUS). Among these conditions, atypical HUS is now recognized to be a disease of alternative complement pathway dysregulation. Eculizumab is a recombinant humanized monoclonal antibody that binds to the complement protein C5 and prevents the cleavage of C5 to C5a and C5b. Eculizumab has …	Division of Nephrology and Hypertension, Department of Medicine, University of California Irvine, Orange, CA, USA; Nephrology Section, Department of Medicine, Long Beach Veteran Affairs Health System, Long Beach, CA, USADivision of Nephrology and Hypertension, Department of Medicine, University of California Irvine, Orange, CA, USA; Nephrology Section, Department of Medicine, Long Beach Veteran A…	PM:27478600	1										0
715	Successful treatment of a Streptococcus pneumoniae-associated haemolytic uraemic syndrome by eculizumab	Jeantet G;Pernin V;Brunot V;Roccabianca A;Macombe A;Szwarc I;Klouche K;Loirat C;Mourad G;FrÃ©meaux-Bacchi V;Le Quintrec M;	2019 Feb	IS - 2048-8505 (Print)IS - 2048-8513 (Electronic)IS - 2048-8505 (Linking)LA - engPT - Journal Article	Adult;Antibodies;antibody;article;complication;Critical Care;eculizumab;France;immunology;infection;Kidney;Kidney Transplantation;Laboratories;laboratory;Nephrology;Plasma;Plasma Exchange;Streptococcus;Streptococcus pneumoniae;supportive care;Syndrome;transplantation;	106	109	Clinical Kidney Journal	Clin Kidney J	12	1	Haemolytic uraemic syndrome (HUS) is a rare complication of invasive infection by Streptococcus pneumoniae (SP-HUS), especially in adults. Here we report an unusual case of a 53-year-old man presenting SP-HUS with severe multivisceral involvement. After failure of supportive care and plasma exchanges, eculizumab (anti-C5 antibody) resulted in a favourable outcome	Department of Nephrology and Kidney Transplantation, Centre Hospitalier Universitaire de Montpellier, Montpellier, FranceDepartment of Nephrology and Kidney Transplantation, Centre Hospitalier Universitaire de Montpellier, Montpellier, FranceCritical Care Department, Centre Hospitalier Universitaire de Montpellier, Montpellier, FranceDepartment of Nephrology and Kidney Transplantation, Centre Hos…	PM:30746136	1										0
719	A Case of Escherichia coli Hemolytic Uremic Syndrome in a 10-Year-Old Male With Severe Neurologic Involvement Successfully Treated With Eculizumab	Rasa M;Musgrave J;Abe K;Tanaka L;Xoinis K;Shiramizu B;Foskett G;Lau R;	2017 Oct	IS - 2324-7096 (Print)IS - 2324-7096 (Electronic)IS - 2324-7096 (Linking)LA - engPT - Journal Article	article;complement;Complement Pathway;eculizumab;Escherichia;Escherichia coli;hemolytic uremic syndrome;Male;pathophysiology;patient;population;symptom;Syndrome;	2324710000000000			J Investig Med High Impact Case Rep	5	4	Hemolytic uremic syndrome (HUS) can be classified as typical and atypical, and the treatment recommendations currently differ between the 2 types. Eculizumab is recommended as first-line treatment for atypical HUS; however, its use in typical HUS has been controversial. We report a case of a 10-year-old male with severe neurologic impairment who was successfully treated with eculizumab, which was…	Kapiolani Medical Center for Women and Children, Honolulu, HI, USAKapiolani Medical Center for Women and Children, Honolulu, HI, USAKapiolani Medical Center for Women and Children, Honolulu, HI, USAKapiolani Medical Center for Women and Children, Honolulu, HI, USAKapiolani Medical Center for Women and Children, Honolulu, HI, USAKapiolani Medical Center for Women and Children, Honolulu, HI, USAKap…	PM:29152520	1										0
721	Diagnostic-therapeutic algorithm for thrombotic microangiopathy. A report of two cases	Rubio-Haro R;Quesada-Carrascosa M;HernÃ¡ndez-Laforet J;Ferrer GC;De AndrÃ©s J;	2021 Jun 17	IS - 2341-1929 (Electronic)IS - 2341-1929 (Linking)LA - engLA - spaPT - Case Reports	algorithm;article;case report;diagnosis;Early Diagnosis;hospital;microangiopathy;Morbidity;mortality;organ;organ dysfunction;patient;purpura;Syndrome;Thrombocytopenia;thrombocytopenic purpura;Thrombotic Microangiopathies;thrombotic microangiopathy;thrombotic thrombocytopenic purpura;				Rev Esp Anestesiol Reanim (Engl Ed)			Thrombotic microangiopathies (TMA) are a group of clinical syndromes associated with haemolytic anaemia, thrombocytopenia and organ dysfunction, mainly renal or neurological. They are associated with significant morbidity and mortality, so early diagnosis and treatment are essential. In this article we report two cases of TMA; a patient with thrombotic thrombocytopenic purpura (TTP) and a patient…	Servicio de AnestesiologÃ­a, ReanimaciÃ³n y Tratamiento del Dolor, Consorcio Hospital General Universitario, Valencia, EspaÃ±a. Electronic address: rubenrubio1992@gmail.comServicio de AnestesiologÃ­a, ReanimaciÃ³n y Tratamiento del Dolor, Consorcio Hospital General Universitario, Valencia, EspaÃ±aServicio de AnestesiologÃ­a, ReanimaciÃ³n y Tratamiento del Dolor, Consorcio Hospital General Univers…	PM:34148684	1										0
731	Post-streptococcal glomerulonephritis associated with atypical hemolytic uremic syndrome: to treat or not to treat with eculizumab?	Kakajiwala A;Bhatti T;Kaplan BS;Ruebner RL;Copelovitch L;	2016 Feb	IS - 2048-8505 (Print)IS - 2048-8513 (Electronic)IS - 2048-8505 (Linking)LA - engPT - Case Reports	Atypical Hemolytic Uremic Syndrome;case report;eculizumab;follow up;Glomerulonephritis;hemolytic uremic syndrome;hospital;Male;Nephrology;pathology;patient;Prognosis;Recurrence;remission;Syndrome;therapy;	90	96	Clinical Kidney Journal	Clin Kidney J	9	1	A 7-year-old male with poststreptococcal glomerulonephritis (PSGN) developed hemolytic uremic syndrome (HUS) and achieved remission. He was treated with eculizumab for 1 year. The eculizumab was discontinued and the patient remained in remission. This is the 10th reported case of PSGN associated with HUS. The histopathological feature observed at the 1-year follow-up was indistinguishable from th…	Division of Nephrology, The Children's Hospital of Philadelphia, Philadelphia, PA, USADivision of Pathology, The Children's Hospital of Philadelphia, Philadelphia, PA, USADivision of Nephrology, The Children's Hospital of Philadelphia, Philadelphia, PA, USADivision of Nephrology, The Children's Hospital of Philadelphia, Philadelphia, PA, USADivision of Nephrology, The Children's Hospital of Phila…	PM:26798467	1										0
736	How atypical can Atypical Hemolytic Uremic Syndrome be?	Sajan T;Vinay S;Sonu N;Alan P;	2014 Apr	IS - 2050-0904 (Print)IS - 2050-0904 (Electronic)IS - 2050-0904 (Linking)LA - engPT - Journal Article	anemia;article;Atypical Hemolytic Uremic Syndrome;Australia;complication;diagnosis;Diarrhea;eculizumab;hemodialysis;hemolytic anemia;hemolytic uremic syndrome;hospital;microangiopathic hemolytic anemia;pathology;Plasma;Plasma Exchange;posterior reversible encephalopathy syndrome;Syndrome;therapy;	57	59		Clin Case Rep	2	2	A 24-year-old man with diarrhea found to have acute renal failure with microangiopathic hemolytic anemia (MAHA). A diagnosis of hemolytic uraemic syndrome (HUS) was made. He was initiated on plasma exchange and hemodialysis. On day 6, he was started on eculizumab. His renal functions progressively improved. His main complication during eculizumab therapy was hypertension-related posterior reversi…	Department of Renal Medicine, Goldcoast Hospital Queensland, AustraliaDepartment of Renal Medicine, Goldcoast Hospital Queensland, AustraliaDepartment of Pathology, Goldcoast Hospital Queensland, AustraliaDepartment of Renal Medicine, Goldcoast Hospital Queensland, Australia	PM:25356245	1										0
737	Utilization Pattern for Eculizumab Among Children With Hemolytic Uremic Syndrome	Ranabothu S;Brown CC;Blaszak R;Millner R;Moore KR;Prodhan P;	2021	IS - 2296-2360 (Print)IS - 2296-2360 (Electronic)IS - 2296-2360 (Linking)LA - engPT - Journal Article	age;analysis;Arkansas;article;Cohort Studies;college;complement;Critical Care;drug;drug administration;eculizumab;food;Food and Drug Administration;health;hemolytic uremic syndrome;hospital;Hospitalization;mortality;Multivariate Analysis;Nephrology;patient;Patients;Pediatrics;Policy;Prospective Studies;prospective study;public health;seizure;Syndrome;therapy;United States;university;	733042			Front Pediatr	9		Background: Hemolytic uremic syndrome (HUS) is a complex disease with multi-organ involvement. Eculizumab therapy is recommended for treatment of complement mediated hemolytic uremic syndrome (cHUS). However, there are few studies evaluating eculizumab therapy among children with HUS. The primary objectives of the study were to describe and identify factors associated with eculizumab therapy in c…	Department of Pediatrics, Pediatric Nephrology, Arkansas Children's Hospital, University of Arkansas for Medical Sciences, Little Rock, AR, United StatesHealth Policy and Management, Fay W. Boozman College of Public Health, University of Arkansas for Medical Sciences, Little Rock, AR, United StatesDepartment of Pediatrics, Pediatric Nephrology, Arkansas Children's Hospital, University of Arkansas…	PM:34676187	0		0			0			1		0
752	[Atypical Hemolytic Uremic Syndrome: experience of a pediatric center]	Cusumano R;Sapia MC;Corrado C;La Barba E;D'Alessandro MM;Pavone G;Maringhini S;	2015 Dec	IS - 1724-5990 (Electronic)IS - 0393-5590 (Linking)LA - itaPT - English AbstractPT - Journal Article	Aged;anemia;Antibodies;antibody;article;Biopsy;blood;Blood Transfusion;complement;complement factor;deficiency;diagnosis;Dialysis;eculizumab;experience;family;family history;hemodialysis;hemolytic uremic syndrome;history;hospital;Italy;Kidney;kidney biopsy;kidney disease;Male;microangiopathy;patient;Patients;Peritoneal Dialysis;Plasma;Plasma Exchange;Plasmapheresis;Platelet Count;remission;Renal …				G Ital Nefrol	35	Suppl 71	In the last two years we admitted in our Hospital 38 children with acute renal failure (ARF). Six of them were affected by hemolytic uremic syndrome (HUS) atypical. The aHUS is diagnosed in the presence of thrombotic microangiopathy (MAT), renal insufficiency (GFR 5%). The clinical presentation of our children has been varied and so also its evolution. Patients observed were all male, aged 2 to 1…	U.O. Nefrologia Pediatrica, ARNAS Civico Palermo, ItalyU.O. Nefrologia Pediatrica, ARNAS Civico Palermo, ItalyU.O. Nefrologia Pediatrica, ARNAS Civico Palermo, ItalyU.O. Nefrologia Pediatrica, ARNAS Civico Palermo, ItalyU.O. Nefrologia Pediatrica, ARNAS Civico Palermo, ItalyU.O. Nefrologia Pediatrica, ARNAS Civico Palermo, ItalyU.O. Nefrologia Pediatrica, ARNAS Civico Palermo, Italy	PM:29710440	1										0
754	Atypical Hemolytic Uremic Syndrome Associated With Clostridium Difficile Infection	Khurshid Q;Mahmoud A;Shahid M;Mohamed A;Shahbaz A;	2020 Jul 5	IS - 2168-8184 (Print)IS - 2168-8184 (Electronic)IS - 2168-8184 (Linking)LA - engPT - Case Reports	anemia;Atypical Hemolytic Uremic Syndrome;Autoantibodies;autoantibody;California;case report;Clostridium difficile infection;college;complement;complement factor;complement system;diagnosis;Early Diagnosis;eculizumab;Female;general hospital;hemolytic anemia;hemolytic uremic syndrome;hospital;infection;internal medicine;Kidney;microangiopathic hemolytic anemia;microangiopathy;Morbidity;mortality;M…	e9005			Cureus	12	7	Atypical hemolytic uremic syndrome (aHUS),Â defines as non-Shiga toxin HUS,Â is thrombotic microangiopathy characterized by microangiopathic hemolytic anemia, consumptive thrombocytopenia, and renal impairment.Â aHUS is associated with high morbidity and mortality, necessitating the need for an early diagnosis to limit target organ damage. Mutations or autoantibodies against specific complement f…	Internal Medicine, Xinjiang Medical University, Urumqi, CHNInternal Medicine, Icahn School of Medicine at Mount Sinai, Queens General Hospital, New York, USAInternal Medicine, Chandka Medical College, Larkana, PAKInternal Medicine, Memorial Hermann Medical Center, Houston, USAInternal Medicine, California Institute of Behavioral Neurosciences & Psychology, Fairfield, USAInternal Medicine, Sheikh …	PM:32775085	1										0
756	Eculizumab therapy leads to rapid resolution of thrombocytopenia in atypical hemolytic uremic syndrome	Tsai HM;Kuo E;	2014	IS - 1687-9104 (Print)IS - 1687-9112 (Electronic)LA - engPT - Journal Article	anemia;article;Atypical Hemolytic Uremic Syndrome;complement;Complement Activation;complication;complications;eculizumab;hematology;hemolytic anemia;hemolytic uremic syndrome;patient;Patients;Plasma;Plasma Exchange;Platelet Count;school;symptom;Syndrome;therapy;Thrombocytopenia;university;	295323		Advances in Hematology	Adv Hematol	2014		Eculizumab is highly effective in controlling complement activation in patients with the atypical hemolytic uremic syndrome (aHUS). However, the course of responses to the treatment is not well understood. We reviewed the responses to eculizumab therapy for aHUS. The results show that, in patients with aHUS, eculizumab therapy, when not accompanied with concurrent plasma exchange therapy, led to …	iMAH Hematology Associates, New Hyde Park, NY 11040, USADepartment of Medicine, University of Texas Southwestern School of Medicine, Dallas, TX 75235, USA	PM:25400666	0						1				0
757	Acute Systolic Heart Failure Associated with Complement-Mediated Hemolytic Uremic Syndrome	Vaughn JL;Moore JM;Cataland SR;	2015	IS - 2090-6560 (Print)IS - 2090-6579 (Electronic)IS - 2090-6579 (Linking)LA - engPT - Journal Article	Acute Kidney Injury;anemia;article;Biopsy;Cardiomyopathies;cardiomyopathy;complement;Complement Activation;critically ill patient;eculizumab;Edema;extubation;Female;Heart;heart disease;Heart Failure;hematology;hemodialysis;hemolytic anemia;hemolytic uremic syndrome;history;Hospitalization;hypervolemia;injuries;injury;internal medicine;intubation;Kidney;kidney injury;microangiopathic hemolytic ane…	327980			Case Rep Hematol	2015		Complement-mediated hemolytic uremic syndrome (otherwise known as atypical HUS) is a rare disorder of uncontrolled complement activation that may be associated with heart failure. We report the case of a 49-year-old female with no history of heart disease who presented with microangiopathic hemolytic anemia, thrombocytopenia, and acute kidney injury. Given her normal ADAMSTS13 activity, evidence …	Department of Internal Medicine, The Ohio State University, 395 W. 12th Avenue, Third Floor, Columbus, OH 43210, USADepartment of Internal Medicine, The Ohio State University, 395 W. 12th Avenue, Third Floor, Columbus, OH 43210, USADivision of Hematology, The Ohio State University, 320 W. 10th Avenue, Columbus, OH 43210, USA	PM:26557394	1										0
767	Hemolytic uremic syndrome in adults: A case report	PÃ©rez-Cruz FG;Villa-DÃ­az P;Pintado-Delgado MC;FernÃ¡ndez RodrÃ­guez ML;Blasco-MartÃ­nez A;PÃ©rez-FernÃ¡ndez M;	2017 May 4	IS - 2220-3141 (Print)IS - 2220-3141 (Electronic)IS - 2220-3141 (Linking)LA - engPT - Case Reports	Adult;anemia;case report;diseases;erythrocyte;Erythrocytes;hemolytic uremic syndrome;hospital;injuries;injury;intensive care;intensive care unit;internal medicine;microangiopathy;mortality;organ;organ injury;pathogenesis;patient;Plasma;Plasma Exchange;purpura;review;Spain;Syndrome;Thrombocytopenia;thrombocytopenic purpura;Thrombotic Microangiopathies;thrombotic microangiopathy;thrombotic thromboc…	135	139		World J Crit Care Med	6	2	Thrombotic microangiopathies (TMA) are microvascular occlusive disorders characterized by platelet aggregation and mechanical damage to erythrocytes, clinically characterized by microangiopatic haemolytic anemia, thrombocytopenia and organ injury. We are reporting a case of a woman patient with severe hemolytic uremic syndrome associated to infectious diarrhoea caused by Shiga toxin-producing pat…	Fabiel Gerardo PÃ©rez-Cruz, Internal Medicine Department, Hospital Universitario PrÃ­ncipe de Asturias, Carretera AlcalÃ¡-Meco SN, 28805 Madrid, SpainFabiel Gerardo PÃ©rez-Cruz, Internal Medicine Department, Hospital Universitario PrÃ­ncipe de Asturias, Carretera AlcalÃ¡-Meco SN, 28805 Madrid, SpainFabiel Gerardo PÃ©rez-Cruz, Internal Medicine Department, Hospital Universitario PrÃ­ncipe de Astur…	PM:28529915	1										0
771	Thrombotic Microangiopathy Triggered by COVID-19: Case Reports	Korotchaeva J;Chebotareva N;Andreeva E;Sorokin Y;McDonnell V;Stolyarevich E;Moiseev S;	2021 Nov 22	IS - 2235-3186 (Electronic)IS - 1660-8151 (Print)IS - 1660-8151 (Linking)LA - engPT - Case ReportsSB - IM	Acute Kidney Injury;Atypical Hemolytic Uremic Syndrome;case report;clinical trial;complement;Complement Activation;Complement Pathway;controlled clinical trial;D dimer;Disseminated Intravascular Coagulation;eculizumab;hemolytic uremic syndrome;injuries;injury;Kidney;kidney injury;lectin;microangiopathy;morphology;Nephrology;patient;Patients;Russian Federation;Sars-Cov-2;Syndrome;therapy;Thromboti…	1	6		Nephron			SARS-CoV-2 causes thrombotic microangiopathy (TMA) through the activation of an alternative and lectin complement pathway. TMA is one of the main reasons for acute kidney injury development in patients with COVID-19. In this study, we present 3 TMA cases with severe kidney injury triggered by SARS-CoV-2. In the absence of other TMA causes, we diagnosed the atypical hemolytic uremic syndrome, trig…	Nephrology Sechenov First Moscow State Medical University, Moscow, Russian FederationNephrology Sechenov First Moscow State Medical University, Moscow, Russian FederationNephrology Sechenov First Moscow State Medical University, Moscow, Russian FederationNephrology Sechenov First Moscow State Medical University, Moscow, Russian FederationNephrology Sechenov First Moscow State Medical University, …	PM:34808629	1										0
773	Early treatment with eculizumab in atypical haemolytic uraemic syndrome	Garjau M;Azancot M;Ramos R;SÃ¡nchez-Corral P;Montero MA;SerÃ³n D;	2012 Feb	IS - 2048-8505 (Print)IS - 2048-8513 (Electronic)IS - 2048-8505 (Linking)LA - engPT - Case Reports	Adult;case report;complement;Complement Activation;complement inhibitor;complement system;diuresis;eculizumab;hospital;Hypertension;microangiopathy;patient;Patients;Spain;standard;Syndrome;therapy;thrombocyte;Thrombotic Microangiopathies;thrombotic microangiopathy;	31	33	Clinical Kidney Journal	Clin Kidney J	5	1	Atypical haemolytic uraemic syndrome (aHUS) is a rare and life-threatening disease caused by complement system dysregulation leading to uncontrolled complement activation and thrombotic microangiopathy. We report the case of an adult patient with plasmaphaeresis-resistant aHUS and hypertension treated with the complement inhibitor eculizumab. Eculizumab was shown to completely inhibit haemolysis,…	Servicio de NefrologÃ­a, Hospital Vall dÂ´HebrÃ³n, Barcelona, SpainServicio de NefrologÃ­a, Hospital Vall dÂ´HebrÃ³n, Barcelona, SpainServicio de NefrologÃ­a, Hospital Vall dÂ´HebrÃ³n, Barcelona, SpainUnidad de InvestigacioÂ´n, Hospital La Paz, Madrid, SpainServicio de AnatomÃ­a PatolÃ³gica, Hospital Vall dÂ´HebrÃ³n, Barcelona, SpainServicio de NefrologÃ­a, Hospital Vall dÂ´HebrÃ³n, Barcelona, Sp…	PM:26069743	1										0
779	Eculizumab safely reverses neurologic impairment and eliminates need for dialysis in severe atypical hemolytic uremic syndrome	Ohanian M;Cable C;Halka K;	2011	IS - 1179-1438 (Electronic)IS - 1179-1438 (Linking)LA - engPT - Case Reports	abdominal pain;Atypical Hemolytic Uremic Syndrome;case report;colitis;college;complement;Dialysis;Diarrhea;eculizumab;Female;health;health science;hematology;hemodialysis;Hemolysis;hemolytic uremic syndrome;hospital;ischemic colitis;maintenance therapy;microangiopathy;oncology;pain;pancolitis;pathology;patient;Syndrome;therapy;Thrombocytopenia;Thrombotic Microangiopathies;thrombotic microangiopat…	5	12		Clin Pharmacol	3		This case report describes how eculizumab reversed neurologic impairment and improved renal damage in severe atypical hemolytic uremic syndrome. A 50-year-old female, after presenting with diarrhea and abdominal pain, developed pancolitis, acute renal failure, and thrombocytopenia. The patient underwent total abdominal colectomy. Pathology confirmed ischemic colitis with scattered mesenteric micr…	Department of Hematology and Oncology, Scott and White Healthcare, The Texas A&M Health Science Center College of Medicine, Temple, TX, USA	PM:22287852	1										0
791	Extra-corporeal membrane oxygenation and Eculizumab: Atypical treatments for typical haemolytic uraemic syndrome	Kelham MD;Gleeson L;Alcalde I;Spiritoso R;Proudfoot AG;Scully M;	2020 May	IS - 1751-1437 (Print)IS - 2057-360X (Electronic)IS - 1751-1437 (Linking)LA - engPT - Case Reports	Acute Kidney Injury;Adult;cardiogenic shock;case report;college;complement;complement inhibitor;diagnosis;eculizumab;Escherichia;Escherichia coli;Female;history;hospital;injuries;injury;Kidney;kidney injury;knowledge;medical history;membrane;organ;oxygenation;patient;Prognosis;secondary;Shiga toxin producing Escherichia coli;shock;Syndrome;therapy;Thrombocytopenia;university;	191	193	Journal of the Intensive Care Society	J Intensive Care Soc	21	2	A 19-year-old female with no medical history presented with bloody diarrhoea. Investigations revealed an acute kidney injury, thrombocytopenia and microangiopathic haemolysis. A diagnosis of haemolytic uraemic syndrome secondary to Shiga toxin-producing Escherichia coli 055 was confirmed and supportive therapy commenced in the intensive therapy unit. On day 11 of her admission, she rapidly deteri…	Perioperative Medicine Department, St Bartholomew's Hospital, London, UKPerioperative Medicine Department, St Bartholomew's Hospital, London, UKPerioperative Medicine Department, St Bartholomew's Hospital, London, UKPerioperative Medicine Department, St Bartholomew's Hospital, London, UKPerioperative Medicine Department, St Bartholomew's Hospital, London, UKHaematology Department, University Coll…	PM:32489417	1										0
797	Clostridioides difficile-Associated Atypical Hemolytic-Uremic Syndrome Successfully Treated With Eculizumab: A Case Report and Literature Review	Moulton MN;Kay CL;Romain JT;Morrow BD;Bobele GM;	2021 Jul	IS - 2639-8028 (Electronic)IS - 2639-8028 (Linking)LA - engPT - Case Reports	abdominal surgery;army;Atypical Hemolytic Uremic Syndrome;case report;Clostridioides difficile;colitis;complement;complement inhibitor;Complement Pathway;Critical Care;cytokine;cytokine storm;eculizumab;hemolytic uremic syndrome;Hemolytic-Uremic Syndrome;infection;internal medicine;literature;membrane;Nephrology;pathogenesis;pathology;patient;Patients;Plasmapheresis;remission;renal recovery;Renal…	e0475			Crit Care Explor	3	7	Clostridioides difficile infection is a rare precipitant for patients to develop atypical hemolytic-uremic syndrome, of which the pathogenesis remains unclear. Previous reports suggest activation of cytokine storm from binding of cyotoxins A and B to colonic wall membranes. CASE SUMMARY: We present a case of a previously healthy 21-year-old woman who developed fulminant C. difficile colitis and a…	Department of Internal Medicine, Brooke Army Medical Center, Fort Sam Houston, TXDepartment of Internal Medicine, Brooke Army Medical Center, Fort Sam Houston, TXDepartment of Hematology/Oncology, Brooke Army Medical Center, Fort Sam Houston, TXDepartment of Nephrology, Brooke Army Medical Center, Fort Sam Houston, TXDepartment of Critical Care, Brooke Army Medical Center, Fort Sam Houston, TX	PM:34278311	1										0
799	Eculizumab for atypical hemolytic-uremic syndrome in India: First report from India and the challenges faced	Sethi SK;Rohatgi S;Dragon-Durey MA;Raghunathan V;Dhaliwal M;Rawat A;Jha P;Bansal SB;Raina R;Kher V;	2017 Jan	IS - 0971-4065 (Print)IS - 1998-3662 (Electronic)IS - 0971-4065 (Linking)LA - engPT - Case Reports	Atypical Hemolytic Uremic Syndrome;boy;case report;clinical practice;drug;eculizumab;France;hemolytic uremic syndrome;Hemolytic-Uremic Syndrome;hospital;India;intensive care;Kidney;Nephrology;pathophysiology;Plasma;plasma therapy;Syndrome;therapy;time;university;	58	61	Indian Journal of Nephrology	Indian J Nephrol	27	1	Much progress has been made in understanding the pathophysiology and treatment of atypical hemolytic uremic syndrome (aHUS). Plasma therapy is the mainstay of treatment for aHUS. The availability of the first effective anti-complement therapeutic agent, eculizumab, has dramatically changed the outlook of this disease. However, its use in clinical practice raises important questions, such as who s…	Department of Nephrology, Kidney and Urology Institute, Medanta, The Medicity, Gurgaon, Haryana, IndiaDepartment of Nephrology, Kidney and Urology Institute, Medanta, The Medicity, Gurgaon, Haryana, IndiaINSERM UMRS 1138, Team 10 and Paris Descartes University, Paris, FrancePediatric Intensive Care, Medanta, The Medicity, Gurgaon, Haryana, IndiaPediatric Intensive Care, Medanta, The Medicity, Gur…	PM:28182046	1										0
819	An adult case of atypical hemolytic uremic syndrome presented with posterior reversible encephalopathy syndrome: Successful response to late-onset eculizumab treatment	Medeni SS;Namdaroglu S;Cetintepe T;Ozlu C;Tasli F;Adibelli ZH;Bilgir O;Tatar E;	2018 Sep 5	IS - 2038-8322 (Print)IS - 2038-8330 (Electronic)IS - 2038-8322 (Linking)LA - engPT - Journal Article	Adult;anemia;article;Atypical Hemolytic Uremic Syndrome;complement;Complement Activation;complication;Creatinine;diagnosis;Dialysis;eculizumab;Filtration;headache;hematology;hemodialysis;hemolytic anemia;hemolytic uremic syndrome;hospital;microangiopathic hemolytic anemia;microangiopathy;Morbidity;mortality;Nephrology;pathology;patient;Plasma;Plasma Exchange;posterior reversible encephalopathy sy…	7553		Hematology Reports	Hematol Rep	10	3	Atypical hemolytic uremic syndrome is a rare and progressive disease caused by uncontrolled alternative complement activation. DysregulatÄ±on of the complement activation results in thrombotic microangiopathy and multiorgan damage. A 29-yearold woman who was admitted with complaints of vomiting and headache was detected to have acute renal failure with microangiopathic hemolytic anemia (MAHA). Af…	Department of HematologyDepartment of HematologyDepartment of HematologyDepartment of HematologyDepartment of PathologyDepartment of RadiologyDepartment of HematologyDepartment of Nephrology, Bozyaka Teaching and Research Hospital, Izmir, Turkey	PM:30344987	1										0
821	Atypical hemolytic uremic syndrome in Brazil: clinical presentation, genetic findings and outcomes of a case series in adults and children treated with eculizumab	Palma LMP;Eick RG;Dantas GC;Tino MKDS;de Holanda MI;	2021 Apr	IS - 2048-8505 (Print)IS - 2048-8513 (Electronic)IS - 2048-8505 (Linking)LA - engPT - Journal Article	Adult;age;anemia;article;Atypical Hemolytic Uremic Syndrome;autoimmune disease;Brazil;Caucasian;complement;Complement Pathway;Dialysis;eculizumab;Female;hemolytic anemia;hemolytic uremic syndrome;hospital;Hypertension;infection;Infections;infusion;injuries;injury;Kidney;kidney injury;Laboratories;laboratory;methods;microangiopathic hemolytic anemia;Nephrology;patient;Patients;Plasma;Pregnancy;rel…	1126	1135	Clinical Kidney Journal	Clin Kidney J	14	4	BACKGROUND: Atypical hemolytic uremic syndrome (aHUS) is characterized by microangiopathic hemolytic anemia, thrombocytopenia and kidney injury caused by a dysregulation of the alternative complement pathway. METHODS: We conducted a multicenter nonregistry study aimed at collecting clinical, laboratory and genetic information of patients with aHUS in Brazil. Demographic data, genetic findings, tr…	Pediatric Nephrology, State University of Campinas, Campinas, BrazilDepartment of Nephrology, Hospital Moinhos de Vento, Porto Alegre, BrazilPediatric Nephrology, Hospital BarÃ£o de Lucena, Recife, BrazilPediatric Nephrology, Hospital Materno-Infantil, Goiania, BrazilDepartment of Nephrology, Hospital Federal de Bonsucesso, Rio de Janeiro, Brazil	PM:33841858	0		0				1				0
828	Atypical haemolytic uraemic syndrome: a case report of a rare cause of reversible cardiomyopathy	Campbell CM;Cassol C;Cataland SR;Kahwash R;	2020 Apr	IS - 2514-2119 (Electronic)IS - 2514-2119 (Linking)LA - engPT - Journal Article	arteriole;Arterioles;artery;artery disease;article;Biopsy;blood;blood cell;Blood Cells;Cardiomyopathies;cardiomyopathy;case report;cells;complement;complement inhibitor;coronary artery;coronary artery disease;diagnosis;eculizumab;Heart;heart catheterization;Heart Failure;hematology;imaging;immune complex deposition;internal medicine;lung;Magnetic Resonance Imaging;microangiopathy;pain;pathology;p…	1	6		Eur Heart J Case Rep	4	2	BACKGROUND: Atypical haemolytic uraemic syndrome (aHUS) is a life-threatening, genetic disease of complement-mediated thrombotic microangiopathy that typically presents as anaemia, thrombocytopenia, and renal failure. Cardiomyopathy is seen in up to 10% of aHUS cases, but the aetiology is not well-understood. CASE SUMMARY: A 63-year-old man recently was diagnosed with a thrombotic microangiopathy…	Division of Cardiovascular Medicine, Department of Internal Medicine, Davis Heart & Lung Research Institute, The Ohio State University Wexner Medical Center, 473 W 12th Ave, Suite 200, Columbus, OH 43210, USADepartment of Pathology, The Ohio State University Wexner Medical Center, 129 Hamilton Hall, 1645 Neil Ave, Columbus, OH 43210, USADivision of Hematology, Department of Internal Medicine, The…	PM:32352052	1										0
846	Atypical Haemolytic Uraemic Syndrome Associated with Clostridium difficile Infection Successfully Treated with Eculizumab	Inglis JM;Barbara JA;Juneja R;Milton C;Passaris G;Li JYZ;	2018	IS - 2090-6641 (Print)IS - 2090-665X (Electronic)IS - 2090-665X (Linking)LA - engPT - Case Reports	Acute Kidney Injury;Australia;case report;Clostridium difficile infection;diagnosis;eculizumab;haptoglobin;hospital;infection;injuries;injury;Kidney;kidney injury;lactate dehydrogenase;Plasma;Plasma Exchange;school;Syndrome;toxin;university;	1759138			Case Rep Nephrol	2018		Clostridium difficile infection is a rare precipitant of atypical haemolytic uraemic syndrome (aHUS). A 46-year-old man presented with watery diarrhoea following an ileocaecal resection. He developed an acute kidney injury with anaemia, thrombocytopaenia, raised lactate dehydrogenase, low haptoglobin, and red cell fragments. Stool sample was positive for C. difficile toxin B. He became dialysis-d…	Department of General Medicine, Royal Adelaide Hospital, Adelaide, SA, AustraliaDepartment of Renal Medicine, Flinders Medical Centre, Adelaide, SA, AustraliaSchool of Medicine, Flinders University, Adelaide, SA, AustraliaDepartment of Renal Medicine, Flinders Medical Centre, Adelaide, SA, AustraliaSchool of Medicine, Flinders University, Adelaide, SA, AustraliaDepartment of Renal Medicine, Flind…	PM:29862099	1										0
858	Case report of atypical hemolytic uremic syndrome with retinal arterial and venous occlusion treated with eculizumab	Greenwood GT;	2015	IS - 1179-142X (Print)IS - 1179-142X (Electronic)IS - 1179-142X (Linking)LA - engPT - Case Reports	artery;Atypical Hemolytic Uremic Syndrome;Blindness;case report;complement;Complement Pathway;eculizumab;end stage renal disease;hemolytic uremic syndrome;Hemorrhage;literature;microangiopathy;Nephrology;occlusion;parameters;patient;Patients;rare disease;Syndrome;therapy;Thrombotic Microangiopathies;thrombotic microangiopathy;vein occlusion;Vitreous Hemorrhage;	235	239		Int Med Case Rep J	8		Atypical hemolytic uremic syndrome (aHUS) is a rare disease caused by chronic, uncontrolled activation of the alternative complement pathway, leading to thrombotic microangiopathy. Renal impairment and progression to end-stage renal disease are common in untreated patients with aHUS, and extrarenal manifestations are being increasingly characterized in the literature. Ocular involvement remains r…	Nephrology Associates, PLLC, Winston-Salem, NC, USA	PM:26508891	1										0
871	Eculizumab treatment and discontinuation in pediatric patients with atypical hemolytic uremic syndrome: a multicentric retrospective study	Baskin E;Fidan K;Gulhan B;Gulleroglu K;Canpolat N;Yilmaz A;Parmakiz G;Ã–zÃ§akar ZB;Ozaltin F;Soylemezoglu O;	2022 Jan 21	IS - 1724-6059 (Electronic)IS - 1121-8428 (Linking)LA - engPT - Journal ArticleSB - IM	age;article;Atypical Hemolytic Uremic Syndrome;diagnosis;eculizumab;follow up;hemolytic uremic syndrome;Laboratories;laboratory;medical school;methods;monitoring;Nephrology;parameters;patient;Patients;pediatric patient;Recurrence;Registries;remission;Research;Retrospective Studies;retrospective study;school;Syndrome;Turkey;university;			Journal of Nephrology	J Nephrol			INTRODUCTION: Eculizumab is effective treatment of pediatric atypical hemolytic uremic syndrome (aHUS). However, the optimal duration of treatment is not clearlyÂ defined. The aim of this study was to retrospectively analyze the outcome of pediatric patients with aHUS, who started eculizumab treatment but discontinued it during the follow-up period. METHODS: The clinical and laboratory findings o…	Department of Pediatric Nephrology, BaÅŸkent University, Ankara, TurkeyDepartment of Pediatric Nephrology, School of Medicine, Gazi University, Ankara, Turkey. kibriyafidan@yahoo.co.ukDepartment of Pediatric Nephrology, Hacettepe University Faculty of Medicine, Ankara, TurkeyDepartment of Pediatric Nephrology, BaÅŸkent University, Ankara, TurkeyDepartment of Pediatric Nephrology, Istanbul Univers…	PM:35060104	0		0				1				0
874	Comparative efficacy of ravulizumab and eculizumab in the treatment of atypical hemolytic uremic syndrome: An indirect comparison using clinical trial dataâ€©	Tomazos I;Hatswell AJ;Cataland S;Chen P;Freemantle N;Lommele Ã;Deighton K;Knowles E;Sheerin NS;Rondeau E;	2021 Dec 21	IS - 0301-0430 (Print)IS - 0301-0430 (Linking)LA - engPT - Journal ArticleSB - IM	Adult;analysis;article;Atypical Hemolytic Uremic Syndrome;clinical outcome;clinical trial;complement;complement inhibitor;confidence interval;Dialysis;eculizumab;estimated glomerular filtration rate;Fatigue;Filtration;Glomerular Filtration Rate;Half-Life;hemolytic uremic syndrome;Kidney;lactate dehydrogenase;marker;methodology;patient;Patients;Platelet Count;Prevalence;probability;propensity scor…				Clin Nephrol			Ravulizumab and eculizumab are approved terminal complement inhibitor treatments for atypical hemolytic uremic syndrome (aHUS). Ravulizumab was engineered from eculizumab to have an increased half-life allowing for reduced dosing frequency (8-weekly vs. 2-weekly). To account for differences in respective clinical trials, a validated balancing technique was used to enable an indirect comparison of…		PM:34931610	0		0				1				0
879	Purtscher-Like Retinopathy Associated with Atypical Hemolytic Uremic Syndrome	UstaoÄŸlu M;Ã–nder F;Solmaz N;Ã–ztÃ¼rk S;Ayer M;	2017 Dec	IS - 2149-8695 (Print)IS - 2149-8709 (Electronic)IS - 2149-8709 (Linking)LA - engPT - Journal Article	article;Atypical Hemolytic Uremic Syndrome;blurred vision;cotton;dizziness;eculizumab;Edema;Eye;headache;health;health science;hematology;hemodialysis;hemolytic uremic syndrome;Hemorrhage;history;hospital;knowledge;Laboratories;laboratory;macular edema;microangiopathy;Nephrology;ophthalmology;patient;Plasmapheresis;Purtscher like retinopathy;Research;retinopathy;Syndrome;therapy;Thrombocytopenia;…	348	350		Turk J Ophthalmol	47	6	A 25-year-old woman presented with acute bilateral blurred vision and history of headache, dizziness, and syncope for three days. Her visual acuity was 20/60 in both eyes. Fundoscopy revealed multiple bilateral peripapillary yellow-white patches like cotton wool spots, intraretinal hemorrhages and macular edema. The patient was diagnosed with Purtscher-like retinopathy based on the retinal findin…	University of Health Sciences, ÅžiÅŸli Hamidiye Etfal Training and Research Hospital, Ophthalmology Clinic, Ä°stanbul, TurkeyUniversity of Health Sciences, Haseki Training and Research Hospital, Ophthalmology Clinic, Ä°stanbul, TurkeyUniversity of Health Sciences, Haseki Training and Research Hospital, Nephrology Clinic, Ä°stanbul, TurkeyUniversity of Health Sciences, Haseki Training and Research…	PM:29326853	1										0
889	Atypical hemolytic uremic syndrome triggered by varicella infection	Condom P;Mansuy JM;Decramer S;Izopet J;Mengelle C;	2017	IS - 2214-2509 (Print)IS - 2214-2509 (Electronic)IS - 2214-2509 (Linking)LA - engPT - Case ReportsPT - Journal Article	abdominal pain;article;Atypical Hemolytic Uremic Syndrome;bacterium;boy;case report;childhood;childhood disease;complication;eculizumab;family;Fever;France;hemolytic uremic syndrome;infection;Infections;Kidney;kidney function;Nephrology;pain;patient;Patients;physiopathology;Plasmapheresis;rash;Shiga Toxin;Shigella;stem cell;Streptococcus pneumoniae;Syndrome;Thrombocytopenia;toxin;Vaccination;viro…	89	90		IDCases	9		Varicella Zoster Virus (VZV) is a well-known virus that belongs to the Herpesviridae family which induces a self-limited disease except in specific cases in particular among stem cell transplant patients. This virus is not known however to trigger atypical Hemolytic Uremic Syndrome (aHUS). Here we report the case of a six-year-old boy who was hospitalized with fever and abdominal pains associated…	Department of virology, CH Toulouse, Toulouse, FranceDepartment of virology, CH Toulouse, Toulouse, FranceDepartment of Pediatric Nephrology, CH Toulouse, Toulouse, FranceDepartment of virology, CH Toulouse, Toulouse, FranceDepartment of Physiopathology, Toulouse Purpan, UnitÃ© Inserm U563, Toulouse, FranceDepartment of virology, CH Toulouse, Toulouse, France	PM:28725563	1										0
922	Atypical hemolytic uremic syndrome in the Colombian Caribbean: its particular characteristics	Cabarcas-Barbosa O;Aroca-MartÃ­nez G;Musso CG;Ramos-BolaÃ±os E;GonzÃ¡lez-TÃ³rres H;Espitaleta-Vergara Z;DomÃ­nguez-Vargas A;Ararat-Rodriguez E;Orozco J;Castillo-Parodi L;Conde-Manotas J;Daza-Arnedo R;RodrÃ­guez-SanJuan V;GÃ³mez-Navarro L;Acosta-Madiedo R;Barros-Camargo L;Aduen-Carrillo A;Ayola-Anaya F;Pulgar-Emiliani M;Cadena-Bonfanti A;	2021 Oct 13	IS - 1573-2584 (Electronic)IS - 0301-1623 (Print)IS - 0301-1623 (Linking)LA - engPT - Journal ArticleSB - IM	Adult;Argentina;article;Atypical Hemolytic Uremic Syndrome;autoimmune disease;Colombia;complement;Complement Activation;eculizumab;end stage renal disease;Female;hemolytic uremic syndrome;hospital;infection;Infections;Laboratories;laboratory;medical care;methods;microangiopathy;mortality;mortality rate;multicenter study;Mutation;organ;patient;Patients;Syndrome;systemic disease;Thrombotic Microang…	1	8	International Urology and Nephrology	Int Urol Nephrol			INTRODUCTION: Atypical hemolytic uremic syndrome (aHUS) is a rare and genetically mediated systemic disease most often caused by uncontrolled and chronic complement activation that leads to systemic thrombotic microangiopathy, renal and extra-renal damage. MATERIALS AND METHODS: This is descriptive, retrospective and multicenter study, which reports demographic, clinical, laboratory, and genetic …	Facultad de Ciencias de Ciencias de la Salud, Universidad SimÃ³n BolÃ­var, Barranquilla, ColombiaClÃ­nica de la Costa, Barranquilla, ColombiaFacultad de Ciencias de Ciencias de la Salud, Universidad SimÃ³n BolÃ­var, Barranquilla, ColombiaClÃ­nica de la Costa, Barranquilla, ColombiaFacultad de Ciencias de Ciencias de la Salud, Universidad SimÃ³n BolÃ­var, Barranquilla, Colombia. carlos.musso@hospi…	PM:34643860	1										0
925	Complement inhibition for the treatment of COVID-19 triggered thrombotic microangiopathy with cardiac failure: a case report	Utebay D;Seeger H;MÃ¼ller AMS;David S;	2021 Oct	IS - 2514-2119 (Electronic)IS - 2514-2119 (Linking)LA - engPT - Case Reports	angiography;cardiogenic shock;case report;clinical feature;complement;complement inhibition;complement system;coronary angiography;coronavirus disease 2019;eculizumab;enzyme;Heart;Heart Failure;hematology;hospital;immune response;infection;intensive care;intensive care unit;Laboratories;laboratory;Male;microangiopathy;myocarditis;Nephrology;oncology;organ;organ dysfunction;pathophysiology;patient…	ytab386			Eur Heart J Case Rep	5	10	BACKGROUND: Severe coronavirus disease 2019 (COVID-19) has been increasingly recognized as a multisystem disease. Severe acute respiratory syndrome coronavirus 2 (SARS-CoV-2) can infect literally any cell type that expresses its target receptor angiotensin-converting enzyme 2. However, COVID-19-associated organ dysfunction is not only mediated by direct viral effects but also by the interaction b…	Institute of Intensive Care Medicine, University Hospital Zurich, RÃ¤mistrasse 100, CH-8092 Zurich, SwitzerlandDepartment of Nephrology, University Hospital Zurich, RÃ¤mistrasse 100, CH-8092 Zurich, SwitzerlandDepartment of Medical Oncology and Hematology, University Hospital Zurich, RÃ¤mistrasse 100, CH-8092 Zurich, SwitzerlandInstitute of Intensive Care Medicine, University Hospital Zurich, RÃ¤…	PM:34661055	1										0
961	Eculizumab treatment for renal failure in a pediatric patient with COVID-19	Mahajan R;Lipton M;Broglie L;Jain NG;Uy NS;	2020 Dec	IS - 1724-6059 (Electronic)IS - 1121-8428 (Print)IS - 1121-8428 (Linking)LA - engPT - Case ReportsPT - Journal ArticleRN - 0 (Antibodies, Monoclonal, Humanized)RN - 0 (Complement Inactivating Agents)RN - A3ULP0F556 (eculizumab)SB - IM	Acute Kidney Injury;Adolescent;Adult;Antibodies;Antibodies,Monoclonal,Humanized;antibody;article;Bone Marrow;Bone Marrow Transplantation;case report;college;Comorbidity;complement;Complement Inactivating Agents;complication;complications;Covid-19;eculizumab;epidemiology;Female;Humans;injuries;injury;Kidney;Kidney Failure,Chronic;kidney injury;methods;microangiopathy;Nephrology;Pandemics;patient;p…	1373	1376	Journal of Nephrology	J Nephrol	33	6	While there are increasing reports of acute kidney injury among hospitalized adults with COVID-19, there is still limited information on renal complications associated with COVID-19 in children. The cause of kidney involvement in COVID-19 is likely multifactorial, and appears to involve a complex process, including complement dysregulation and thrombotic microangiopathy. We present a pediatric ca…	Division of Pediatric Nephrology, Columbia University Vagelos College of Physicians and Surgeons, 622 West 168th Street, PH 17-102B, New York, NY, 10032, USADivision of Pediatric Nephrology, Columbia University Vagelos College of Physicians and Surgeons, 622 West 168th Street, PH 17-102B, New York, NY, 10032, USADivision of Pediatric Bone Marrow Transplantation, Department of Pediatrics, Columbia…	PM:32981025	1										0
965	A case report of a child with sepsis induced multiorgan failure and massive complement consumption treated with a short course of Eculizumab: A case of crosstalk between coagulation and complement?	Galic S;Csuka D;ProhÃ¡szka Z;Turudic D;Dzepina P;Milosevic D;	2019 Jan	IS - 1536-5964 (Electronic)IS - 0025-7974 (Print)IS - 0025-7974 (Linking)LA - engPT - Case ReportsPT - Journal ArticleRN - 0 (Anti-Bacterial Agents)RN - 0 (Antibodies, Monoclonal, Humanized)RN - 0 (Immunosuppressive Agents)RN - 9007-36-7 (Complement System Proteins)RN - A3ULP0F556 (eculizumab)SB - IM	Anti-Bacterial Agents;Antibodies;Antibodies,Monoclonal,Humanized;antibody;article;bacterium;boy;case report;Child;Clostridium Infections;complement;Complement Activation;complement system;Complement System Proteins;complication;complications;diagnosis;Dialysis;Disseminated Intravascular Coagulation;drug;eculizumab;Edema;Fever;follow up;hematology;hematoma;hematuria;hospital;Humans;immunology;immu…	e14105		Medicine	Medicine (Baltimore)	98	4	RATIONALE: This article describes a child with a life-threatening multiorgan failure with disseminated intravascular coagulation (DIC) and massive complement consumption. To our knowledge this therapeutic approach was for the first time effectively applied in a pediatric patient. PATIENT CONCERNS: A 14-month-old boy was presented with a severe, rapidly progressing, life-threatening disease becaus…	University Hospital Centre Zagreb, Kispaticeva, ZagrebResearch Laboratory, 3rd Department of Internal Medicine and MTA-SE Research Group of Immunology and Hematology, Hungarian Academy of Sciences and Semmelweis University, Budapest, HungaryResearch Laboratory, 3rd Department of Internal Medicine and MTA-SE Research Group of Immunology and Hematology, Hungarian Academy of Sciences and Semmelweis …	PM:30681570	1										0
973	Clinical Characteristics and Outcome of Canadian Patients Diagnosed With Atypical Hemolytic Uremic Syndrome	Lapeyraque AL;Bitzan M;Al Dakkak I;Francis M;Huang SS;Kaprielian R;Larratt L;Pavenski K;Ribic C;Tosikyan A;Licht C;Philibert D;	2020	IS - 2054-3581 (Print)IS - 2054-3581 (Electronic)IS - 2054-3581 (Linking)LA - engPT - Journal Article	Adult;age;Antibodies;antibody;article;Atypical Hemolytic Uremic Syndrome;Canada;central nervous system;Child;complement;Complement Pathway;diagnosis;eculizumab;end stage renal disease;Escherichia;Escherichia coli;Escherichia coli infection;experience;family;family history;Female;health;health science;hemolytic uremic syndrome;history;hospital;infection;methods;model;multicenter study;nervous syst…	2054360000000000		Canadian Journal of Kidney Health and Disease	Can J Kidney Health Dis	7		BACKGROUND: Atypical hemolytic uremic syndrome (aHUS) is an extremely rare, heterogeneous disease of uncontrolled activation of the alternative complement pathway that is difficult to diagnose. We have evaluated the Canadian patients enrolled in the Global aHUS Registry to provide a Canadian perspective regarding the diagnosis and management of aHUS and the specific challenges faced. OBJECTIVE: T…	Centre Hospitalier Universitaire Sainte-Justine, Montreal, QC, CanadaMontreal Children's Hospital, Montreal, QC, CanadaAlexion Pharmaceuticals, Inc., New Haven, CT, USAAlexion Pharma Canada Corp., Vaughan, ON, CanadaVictoria Hospital, London Health Sciences Centre, London, ON, CanadaAlexion Pharma Canada Corp., Vaughan, ON, CanadaUniversity of Alberta Hospital, Edmonton, AB, CanadaSt. Michael's H…	PM:32047641	0		0				1				0
986	Two patients, two viruses and multiple sites of injury in the kidney	Eren SR;Eyupoglu S;Kiremitci S;Birengel S;Keven K;	2021 Feb	IS - 1724-6059 (Electronic)IS - 1121-8428 (Print)IS - 1121-8428 (Linking)LA - engPT - Case ReportsPT - Journal ArticleSB - IM	Acute Kidney Injury;Adult;Aged;article;Biopsy;case report;causality;complications;Cytomegalovirus;diagnosis;eculizumab;Hantavirus Infections;hepatitis;hepatitis B;HIV Infections;human;Humans;infection;injuries;injury;Kidney;kidney biopsy;kidney injury;Male;microbiology;Nephrology;pathology;patient;Patients;school;therapy;Thrombocytopenia;Turkey;university;virology;virus;	263	265	Journal of Nephrology	J Nephrol	34	1	Viral nephropathy is a term defines glomerular, tubular and/or vascular injury in kidney caused by viruses itself or virus-induced immune mechanisms. It is difficult to prove causality between the renal disease and the viral infection, however, renal biopsy findings can help in this regard. Several viruses such as hepatitis B and C, Human immun deficiciency virus (HIV), Hantavirus, Cytomegaloviru…	Department of Nephrology, Ankara University School of Medicine, Talatpasa Bulvari No: 82, 06510, Altindag, Ankara, TÃ¼rkiye. rezzanerensadioglu@gmail.comDepartment of Nephrology, Ankara University School of Medicine, Talatpasa Bulvari No: 82, 06510, Altindag, Ankara, TÃ¼rkiyeDepartment of Pathology, Ankara University School of Medicine, Ankara, TurkeyDepartment of Infectious Disease and Clinic Mi…	PM:32852702	1										0
1007	Successful Treatment of Atypical Hemolytic Uremic Syndrome with the Complement Inhibitor Eculizumab	Nuernberger J;Witzke O;Rother RP;Philipp T;Vester U;Baba H;Zimmerhackl LB;Kribben A;	2008		Atypical Hemolytic Uremic Syndrome;complement;complement inhibitor;eculizumab;hemolytic uremic syndrome;Syndrome;	800	800			112	50th Annual Meeting of the American-Society-of-Hematology				1										0
1012	Protective effect of the complement inhibitor eculizumab in an adolescent with atypical hemolytic uremic syndrome	Mache CJ;Acham-Roschitz B;Fremeaux-Bacchi V;Kirschfink M;Zipfel PF;Roedl S;Vester U;Ring E;	2009		Adolescent;Atypical Hemolytic Uremic Syndrome;complement;complement inhibitor;eculizumab;hemolytic uremic syndrome;Syndrome;	908	908			24	4				1										0
1060	Targeting Complement C5 in Atypical Hemolytic Uremic Syndrome	Salant DJ;	2011		Atypical Hemolytic Uremic Syndrome;complement;Complement C5;hemolytic uremic syndrome;Syndrome;	7	9			22	1				0		1								0
1083	INFECTIOUS DISEASES As E. coli Outbreak Recedes, New Questions Come to the Fore	Kupferschmidt K;	2011		diseases;	27	27			333	6038				0		1								0
1112	Optimizing treatment strategies in paediatric atypical hemolytic uremic syndrome	Waters A;	2011		Atypical Hemolytic Uremic Syndrome;hemolytic uremic syndrome;Syndrome;	1917	1918			26	10				0		1								0
1115	Inhibition of terminal complement activation in severe Shiga toxin-associated HUS - perfect example for a fast track from bench to bedside	Orth-Hoeller D;Riedl M;Wuerzner R;	2011		complement;Complement Activation;	617	619			3	11				0		1								0
1116	Hemolytic anemias in adults	Mueller A;Zimmermann R;Krause SW;	2011		Adult;anemia;hemolytic anemia;	2308	2312			136	45				0		1								0
1168	[The HUS epidemic in the summer of 2011 was severe. German and Swedish experiences of the EHEC outbreak]	Samuelsson O;Follin P;Rundgren M;Rylander C;Selga D;Stahl A;	2012		epidemic;experience;	1230	1234			109	25				0		0			1					0
1172	Special Issue: Abstracts from the 8th International Symposium on Shiga Toxin (Verocytotoxin) Producing Escherichia coli Infections, 6-9 May 2012, Amsterdam, The Netherlands Abstracts		2012		Escherichia coli;Escherichia coli Infections;Infections;Netherlands;Shiga Toxin;	2	90			59					1										0
1180	Treating Shiga toxin induced haemolytic uraemic syndrome	Artunc F;	2012		Shiga Toxin;Syndrome;toxin;					345					0		1								0
1184	Fulminant thrombotic microangiopathy in Pediatrics: Where diagnostic and therapeutic dilemmas meet	Renella R;Stickney C;Keswani M;Mancuso T;Casavant D;Ferguson M;Narla A;	2012		microangiopathy;Pediatrics;Thrombotic Microangiopathies;thrombotic microangiopathy;	816	818			87	8				0		0					1			0
1206	Management of Shiga toxin-associated Escherichia coli-induced haemolytic uraemic syndrome: randomized clinical trials are needed	Karpman D;	2012		clinical trial;Escherichia;Syndrome;	3669	3674			27	10				0		1								0
1277	Profound neurological injury in a patient with atypical hemolytic uremic syndrome	Salem G;Flynn JM;Cataland SR;	2013		Atypical Hemolytic Uremic Syndrome;hemolytic uremic syndrome;injuries;injury;patient;Syndrome;	557	558			92	4				0		0				1				0
1325	Hemolytic uremic syndrome: sound minds, sick kidneys	Trachtman H;	2013		hemolytic uremic syndrome;Kidney;Syndrome;	687	688			55	8				0		1								0
1336	Preservation of renal function in atypical haemolytic uremic syndrome (aHUS) by eculizumab in two Argentinean children	Cristina Lopez L;Susana Adragna M;Margarita Briones L;	2013		eculizumab;Syndrome;	1570	1570			28	8				1										0
1391	Atypical hemolytic uremic syndrome. Case reports	BATYUSHIN MM;RUDENKO LI;KOGIN AA;GOLUB VV;DANKIN ON;GREKOVA IA;	2014		Adult;age;anemia;Atypical Hemolytic Uremic Syndrome;case report;deterioration;Dialysis;disease duration;eculizumab;Edema;examination;Female;fresh frozen plasma;hemolytic anemia;hemolytic uremic syndrome;Hypertension;infusion;injuries;injury;Male;microangiopathy;oliguria;patient;Patients;Peritoneal Dialysis;Plasma;Plasma Exchange;Renal Replacement Therapy;symptom;Syndrome;therapy;Thrombocytopenia;…	80	84			18	5	Atypical hemolytic uremic syndrome (aHUS) is a rare disorder, characterized by the development of hemolytic anemia, thrombocytopenia, and acute renal injury due to a thrombotic microangiopathy. Under our supervision is six patients with aHUS., three of which have passed in-patient treatment, medical examination, three others - were consulted in absentia. Three patients -are male, three - female; …			1										0
1445	American Society of Nephrology Clinical Pathological Conference	Meyers KE;Liapis H;Atta MG;	2014		acute kidney failure;age;American;amlodipine;ankle;childhood;complication;complications;furosemide;girl;hand;history;hospital;Hospitalization;Kidney;kidney disease;kidney failure;malaise;Nephrology;patient;Pneumonia;Proteinuria;society;swelling;symptom;time;	818	828			9	4	A 13-year-old girl presented with proteinuria and acute kidney failure. She was born at full term via cesarean delivery (due to nuchal cord), but there were no other prenatal or perinatal complications. In early childhood the patient had two hospitalizations at ages 4.5 and 9 years, respectively, the latter for pneumonia. She had no history of symptoms of kidney disease. She came to the hospital …			1										0
1663	Hemolytic and uremic syndrome in pediatrics	Cloarec S;Prat L;Merieau E;Benoit S;Halimi J;	2015		Pediatrics;Syndrome;	32	33			22					0		1								0
1754	Escherichia coli O121:H19 infection identified on microagglutination assay and PCR	Sakai T;Sawai T;Shimizu Y;Morimune T;Okuda Y;Maruo Y;Iyoda S;Takeuchi Y;	2015		Antibodies;antibody;assay;clinical laboratory;Escherichia;Escherichia coli;girl;hemolytic uremic syndrome;infection;Laboratories;laboratory;lipopolysaccharide;patient;Shiga Toxin;Shiga toxin producing Escherichia coli;Shiga Toxins;Syndrome;toxin;	1001	1003			57	5	Non-O157 Shiga toxin-producing Escherichia coli (STEC) strains are increasingly recognized as foodborne pathogens that trigger hemolytic uremic syndrome (HUS). The detection and isolation of these strains is important, but distinguishing their bacteriological profiles is difficult. A 2-year-old girl developed HUS with mild renal involvement 22days after consuming barbecued meat. Clinical and labo…			1										0
1764	End-stage renal disease from hemolytic uremic syndrome in the United States, 1995-2010	Sexton DJ;Reule S;Solid CA;Chen SC;Collins AJ;Foley RN;	2015		African;African American;age;American;death;Dialysis;end stage renal disease;Female;follow up;hemolytic uremic syndrome;Incidence;patient;Patients;population;race;Renal Replacement Therapy;sex;Syndrome;therapy;United States;	521	530			19	4	Management of hemolytic uremic syndrome (HUS) has evolved rapidly, and optimal treatment strategies are controversial. However, it is unknown whether the burden of end-stage renal disease (ESRD) from HUS has changed, and outcomes on dialysis in the United States are not well described. We retrospectively examined data for patients initiating maintenance renal replacement therapy (RRT) (n=1,557,11…			0		0						1		0
1823	Atypical haemolytic-uraemic syndrome in a young patient with renal, neurological, ocular and cardiovascular involvement	Fredy Nieto-Rios J;Maria Sema-Higuita L;Calle-Botero E;Ocampo-Kohn C;Aristizabal-Alzate A;Zuluaga-Quintero M;Zuluaga-Valencia G;	2016		patient;Syndrome;	82	85			36	1				1										0
1826	Early Volume Expansion and Outcomes of Hemolytic Uremic Syndrome	Ardissino G;Tel F;Possenti I;Testa S;Consonni D;Paglialonga F;Salardi S;Borsa-Ghiringhelli N;Salice P;Tedeschi S;Castorina P;Colombo RM;Arghittu M;Daprai L;Monzani A;Tozzoli R;Brigotti M;Torresani E;	2016		Body Weight;central nervous system;diagnosis;Escherichia;hemolytic uremic syndrome;Hospitalization;infusion;intensive care;nervous system;organ;patient;Patients;Renal Replacement Therapy;supportive care;Syndrome;therapy;thrombus;weight;					137	1	BACKGROUND: Hemolytic uremic syndrome associated with Shiga toxin-producing Escherichia abstract coli (STEC-HUS) is a severe acute illness without specific treatment except supportive care; fluid management is concentrated on preventing fluid overload for patients, who are often oligoanuric. Hemoconcentration at onset is associated with more severe disease, but the benefits of volume expansion af…			0		0					1			0
1864	Fever, Jaundice, Abdominal Pain, Skin Lesions, and Dark Urine for 2 Days	Orandi AB;Theisen JWM;Saland J;Davis TK;	2016		abdominal pain;Fever;jaundice;pain;Skin;urine;	308	311			55	3				0		0				1				0
1875	Atypical hemolytic uremic syndrome in intensive care: Case report in an adult	Agudo I;Souto-Moura T;Azevedo L;Cavaco R;Germano N;Bento L;	2016		Adult;Atypical Hemolytic Uremic Syndrome;case report;hemolytic uremic syndrome;intensive care;Syndrome;	188	190			40	3				0		0				1				0
1900		Lopes D;Gomes AM;Cunha CÃ;Pereira S;Tente D;Fernandes JoC;	2016			150	152			30	2				1										0
1906	An atypical case of acute kidney injury: Questions	Weisser C;Feber J;Tsampalieros A;Licht C;	2016		Acute Kidney Injury;injuries;injury;Kidney;kidney injury;	917	921			31	6				1										0
1907	An atypical case of acute kidney injury: Answers	Weisser C;Feber J;Tsampalieros A;Licht C;	2016		Acute Kidney Injury;injuries;injury;Kidney;kidney injury;	919	921			31	6				1										0
1910	Clinical features, therapeutic interventions and long-term aspects of hemolytic-uremic syndrome in Norwegian children: a nationwide retrospective study from 1999-2008	Jenssen GR;Vold L;Hovland E;Bangstad HJ;Nygard K;Bjerre A;	2016		age;anemia;attention;clinical feature;complication;complications;death;Dialysis;Escherichia;Escherichia coli;follow up;hemodialysis;hemolytic anemia;hemolytic uremic syndrome;Hemolytic-Uremic Syndrome;Hypertension;Kidney;kidney disease;medical record;Medical Records;microangiopathic hemolytic anemia;neurological complication;Norway;oligoanuria;patient;Patients;Plasma;Proteinuria;Retrospective Stu…					16		Background: Hemolytic-uremic syndrome (HUS) is a clinical triad of microangiopathic hemolytic anemia, impaired renal function and thrombocytopenia, primarily affecting pre-school-aged children. HUS can be classified into diarrhea-associated HUS (D+HUS), usually caused by Shiga toxin-producing Escherichia coli (STEC), and non-diarrhea-associated HUS (D-HUS), both with potentially serious acute and…			0		0					1			0
1941	ATYPICAL HEMOLYTIC UREMIC SYNDROME IN ADULTS. CASE REPORT AND LITERATURE REVIEW	Mastrapasqua SC;Escobar OA;Martinez MC;Melideo HM;Ramirez MH;	2016		Acute Kidney Injury;Adult;anemia;Atypical Hemolytic Uremic Syndrome;case report;complement;complement system;diagnosis;hemolytic anemia;hemolytic uremic syndrome;injuries;injury;Kidney;kidney injury;literature;microangiopathy;patient;review;Syndrome;systemic disease;Thrombocytopenia;Thrombotic Microangiopathies;thrombotic microangiopathy;tissue injury;	174	178			36	3	Atypical hemolytic uremic syndrome (aHUS) consists of the triad of non-immune hemolytic anemia, thrombocytopenia and acute kidney injury (AKI) and is characterized by tissue injury as a result of thrombotic microangiopathy (TMA). It is a very rare systemic disease triggered by complement system dysregulation. This report describes the case of a patient with hemolytic anemia, thrombocytopenia, oli…			1										0
1956	EFFICACY AND SAFETY OF ECULIZUMAB IN ADULT PATIENTS WITH ATYPICAL HEMOLYTIC UREMIC SYNDROME: A SINGLE CENTER EXPERIENCE FROM TURKEY	Gediz F;Payzin BK;Ecemis S;Guler N;Yilmaz AF;Topcugil F;Berdeli A;	2016		Adult;Atypical Hemolytic Uremic Syndrome;eculizumab;experience;hemolytic uremic syndrome;patient;Patients;Safety;Syndrome;Turkey;	S48	S49			49	7th International Eurasian Hematology Congress				1										0
2015	Acute Cerebrovascular events associated to hemolytic uremic syndrome: Description of two pediatric cases	Lopez M;Huete I;Hernandez M;	2017		adverse outcome;artery;Brain;Child;consciousness;diarrhea associated hemolytic uremic syndrome;electrolyte;electrolyte disturbance;Epilepsy;hemiparesis;hemolytic uremic syndrome;Hypertension;language;literature;middle cerebral artery;pathology;patient;Plasmapheresis;Prognosis;review;seizure;Seizures;Syndrome;therapy;white matter;	640	646			88	5	Introduction: Diarrhea-associated Hemolytic Uremic Syndrome (D+HUS) is a multisystem disorder in which neurological involvement (35 to 50%) is associated to adverse outcome. An important cause of a permanent neurological impairment is the cerebrovascular pathology. Objective: To report two pediatric cases of D+ HUS with severe neurological involvement due to cerebrovascular disease, and review av…			1										0
2028	Hemolytic Uremic Syndrome-associated Encephalopathy Successfully Treated with Corticosteroids	Hosaka T;Nakamagoe K;Tamaoka A;	2017		Brain;corticosteroid;Enterohemorrhagic Escherichia coli;Escherichia;Escherichia coli;hemolytic uremic syndrome;Methylprednisolone;mortality;mortality rate;patient;Patients;Syndrome;therapy;	2937	2941			56	21	The encephalopathy that occurs in association with hemolytic uremic syndrome (HUS), which is caused by enterohemorrhagic Escherichia coli (E. coli), has a high mortality rate and patients sometimes present sequelae. We herein describe the case of a 20-year-old woman who developed encephalopathy during the convalescent stage of HUS caused by E. coli O26. Hyperintense lesions were detected in the p…			1										0
2036	Clinical case of atypical hemolithic-remic syndrome in the child	Galieva GM;Imayeva LR;Akhmetshin RZ;Latypova AR;Latypov IZ;Savostyanov KV;Tsygin AN;	2017		article;Atypical Hemolytic Uremic Syndrome;Child;clinical observation;eculizumab;examination;hemolytic uremic syndrome;Laboratories;laboratory;patient;Syndrome;therapy;	28	31				2	The article presents the case of clinical observation of a child with atypical hemolytic uremic syndrome, who is on therapy with eculizumab. The clinical picture of the disease is described; the results of a comprehensive examination of the patient, the dynamics of clinical and laboratory data on the background of treatment are given			1										0
2056	After the Party's Over	George JN;Morton JM;Liles NW;Nester CM;	2017			74	80			376	1				0		0				1				0
2063	TREATMENT OF ATYPICAL HEMOLYTIC UREMIC SYNDROME WITH EARLY ECULIZUMAB INFUSION	Induru SR;Poore S;Feig D;	2017		Atypical Hemolytic Uremic Syndrome;eculizumab;hemolytic uremic syndrome;infusion;Syndrome;	519	519			65	Southern Regional Meeting of the American-Federation-for-Medical-Research (AFMR)					1									0
2147	Hemolytic uremic syndrome caused by E. coli O157 infection	Bystrom PV;Beck RJ;Prahlow JA;	2017		hemolytic uremic syndrome;infection;Syndrome;	240	244			13	2				0	0	0			1					0
2148		RamÃ­rez Quintero JI;GÃ³mez ÃdD;Aldana Campos MaC;Puerto R;CÃ³rdoba JP;	2017			74	84			4	1				1										0
2162	The perfect storm	Ruderman I;Finlay M;Barbour T;	2017			267	267			92	1				0		0				1				0
2164	Unusual severe case of hemolytic uremic syndrome due to Shiga toxin 2d-producing E-coli O80:H2	Wijnsma KL;Schijvens AM;Rossen JWA;Kooistra-Smid AMD;Schreuder MF;van de Kar NCAJ;	2017		assay;boy;case report;central nervous system;diagnostic test;Escherichia;Escherichia coli;hemolytic uremic syndrome;infection;microangiopathy;nervous system;serotype;Shiga Toxin;Shiga toxin producing Escherichia coli;Syndrome;therapy;Thrombotic Microangiopathies;thrombotic microangiopathy;toxin;virulence;	1263	1268			32	7	Hemolytic uremic syndrome (HUS) is one of the most common causes of acute renal failure in children, with the majority of cases caused by an infection with Shiga toxin-producing Escherichia coli (STEC). Whereas O157 is still the predominant STEC serotype, non-O157 serotypes are increasingly associated with STEC-HUS. However, little is known about this emerging and highly diverse group of non-O157…			1	0	0								0
2218	Neurological Involvement in Pediatric Hemolytic Uremic Syndrome: A Symptom-Oriented Analysis	Sahin S;Ozdogan EB;Kaya G;Ozgun N;Cansu A;Kalyoncu M;Dilber E;	2017		age;analysis;C reactive protein;C-Reactive Protein;consciousness;Creatinine;D dimer;follow up;hemoglobin;hemolytic uremic syndrome;leukocyte;leukocyte count;methods;pathogenesis;patient;Patients;protein;reticulocyte;reticulocyte percentage;seizure;Seizures;survival;Survival Rate;symptom;Syndrome;	363	370			48	5	Background Neurological involvement is common in hemolytic uremic syndrome (HUS), but each neurological symptom may be due to a variety of factors.Objective We aimed to evaluate predisposing factors to the neurological symptoms in HUS.Materials and Methods The 10-year follow-up data on HUS patients were retrospectively analyzed. Statistical comparisons were made across subgroups based on age and …			0	0	0							1	0
2275	Atypical hemolytic uremic syndrome. Case report and review of the literature	Jimenez-Garcia R;Rebolledo-Zamora A;Mayela Vazquez-Perdomo MdR;Bojorquez-Ochoa A;Tomas Corcuera-Delgado C;	2018		Atypical Hemolytic Uremic Syndrome;case report;diagnosis;eculizumab;hemolytic uremic syndrome;infusion;literature;microangiopathy;Morbidity;mortality;patient;Plasma;Plasmapheresis;remission;review;Syndrome;Thrombotic Microangiopathies;thrombotic microangiopathy;	250	255			39	3	INTRODUCTION : The hemolytic uremic syndrome in its atypical variety is a rare thrombotic microangiopathy, with high morbidity and mortality if a timely diagnosis is not available to allow an adequate specific treatment.CLINICAL CASE: Patient with a confirmed diagnosis of atypical hemolytic uremic syndrome treated with eculizumah with total remission and satisfactory clinical evolution. Diagnosti…			1										0
2311	A multicenter experience of thrombotic microangiopathies in Turkey: The Turkish Hematology Research and Education Group (ThREG)-TMA01 study	Tekgunduz E;Yilmaz M;Erkurt MA;Kiki I;Kaya AH;Kaynar L;Alacacioglu I;Cetin G;Ozarslan I;Kuku I;Sincan G;Salim O;Namdaroglu S;Karakus A;Karakus V;Altuntas F;Sari I;Ozet G;Aydogdu I;Okan V;Kaya E;Yildirim R;Yildizhan E;Ozgur G;Ozcebe OI;Payzin B;Akpinar S;Demirkan F;	2018		age;analysis;anemia;Antibodies;antibody;apheresis;diagnosis;differentiation;education;etiology;experience;Female;follow up;hematology;hemolytic anemia;hemolytic uremic syndrome;hospital;hospital admission;ischemia;Male;microangiopathic hemolytic anemia;microangiopathy;microvascular thrombosis;patient;Patients;Plasma;Plasma Exchange;Plasma Volume;purpura;remission;Research;secondary;serum;steroid;…	27	30			57	1	Thrombotic microangiopathies (TMAs) are rare, but life-threatening disorders characterized by microangiopathic hemolytic anemia and thrombocytopenia (MAHAT) associated with multiorgan dysfunction as a result of microvascular thrombosis and tissue ischemia. The differentiation of the etiology is of utmost importance as the pathophysiological basis will dictate the choice of appropriate treatment.W…			0		0						1		0
2314	Postdiarrheal hemolytic and uremic syndrome with severe multiorgan involvement and associated early risk factors	Oualha M;Pierrepont S;Krug P;Gitiaux C;Hubert P;Lesage F;Salomon R;	2018		analysis;blood;blood cell;blood cell count;C reactive protein;C-Reactive Protein;cell count;death;Dialysis;Fever;hemolytic uremic syndrome;Multivariate Analysis;organ;parameters;protein;Retrospective Studies;retrospective study;Risk;risk factor;Risk Factors;Syndrome;	118	125			25	2	Aim: Identifying early clinical and biological factors associated with severe forms of postdiarrheal hemolytic uremic syndrome (D + HUS) that may help practitioners determine appropriate treatment.Methods: This retrospective study was conducted in 49 children with D + HUS between 2001 and 2011. Severe forms were defined as occurrence of one of the following conditions: death, major neurological i…			0		0							1	0
2357	Hemolytic uremic syndrome due to Shiga toxin-producing Escherichia coli infection	Bruyand M;Mariani-Kurkdjian P;Gouali M;de Valk H;King LA;Le Hello A;Bonacorsi S;Loirat C;	2018		anemia;cells;complement;diagnosis;Diarrhea;drug;Endothelial Cells;epidemiology;Escherichia;Escherichia coli;Escherichia coli infection;France;hemolytic anemia;hemolytic uremic syndrome;infection;injuries;injury;patient;Patients;Prospective Studies;prospective study;screening;Serogroup;serology;Shiga Toxin;Shiga toxin producing Escherichia coli;Shiga Toxins;symptom;Syndrome;therapy;Thrombocytopeni…	167	174			48	3	The leading cause of hemolytic uremic syndrome (HUS) in children is Shiga toxin-producing Escherichia coli (STEC) infection, which has a major outbreak potential. Since the early 2010s, STEC epidemiology is characterized by a decline of the historically predominant 0157 serogroup and the emergence of non-0157 STEC, especially 026 and 080 in France. STEC contamination occurs through the ingestion …			0		1								0
2375	A Patient with Hemolytic Uremic Syndrome and Kidney Failure	Thurman JM;	2018		hemolytic uremic syndrome;Kidney;kidney failure;patient;Syndrome;	933	936			13	6				1										0
2376	Case 19-2018: A 15-Year-Old Girl with Acute Kidney Injury Atypical hemolytic-uremic syndrome	Kao AY;Sagar P;Klig JE;Sharma A;Tomaszewski KJ;	2018		Acute Kidney Injury;Atypical Hemolytic Uremic Syndrome;girl;hemolytic uremic syndrome;Hemolytic-Uremic Syndrome;injuries;injury;Kidney;kidney injury;Syndrome;	2421	2429			378	25				1										0
2432	ECULIZUMAB TREATMENT IN STEC-HUS: A RETROSPECTIVE MATCHED-CONTROLLED STUDY	Catherine D;Audrey C;Astrid D;Yahsou D;Cecile B;Brigitte L;Jerome H;	2018		eculizumab;	1831	1832			33	10				1										0
2433	TURKISH ATYPICAL HEMOLYTIC UREMIC SYNDROME REGISTRY: ECULIZUMAB TREATMENT IN AHUS PATIENTS	Baskin E;Canpolat N;Gulleroglu K;Yilmaz A;Melek E;Yuksel S;Gulhan B;Kalyoncu M;Parmaksiz G;Ozcakar B;Ozaltin F;Soylemezoglu O;	2018		Atypical Hemolytic Uremic Syndrome;eculizumab;hemolytic uremic syndrome;patient;Patients;Registries;Syndrome;	1832	1832			33	10				1										0
2434	LIMITED DOSE ECULIZUMAB TREATMENT IN HEMOLYTIC UREMIC SYNDROME FOLLOWING BLOODY DIARRHEA	Alparslan C;Demir BK;Mutlubas F;Soyaltin E;Alaygut D;Camlar SA;Yavascan O;	2018		bloody diarrhea;Diarrhea;eculizumab;hemolytic uremic syndrome;Syndrome;	1837	1837			33	10				1										0
2435	EARLY USE OF ECULIZUMAB IN A CASE OF STEC-HUS BEFORE THE DEVELOPMENT OF CLINICAL SYMPTOMS	Bayram MT;Demir BK;Soylu A;Kavukcu S;Ozaltin F;	2018		eculizumab;symptom;	1845	1845			33	10				1										0
2436	CASE REPORT OF TYPICAL HEMOLYTIC UREMIC SYNDROME WITH MULTIPLE EXTRARENAL MANIFESTATIONS TREATED WITH ECULIZUMAB	Lukjanovica K;Smane L;Jeruma E;Gardovska D;	2018		case report;eculizumab;hemolytic uremic syndrome;Syndrome;	1879	1879			33	10				1										0
2445	Atypical haemolytic uremic syndrome: when multiple etiologies meet	Barbieri D;Garcia-Prieto A;Verde E;Goicoechea M;Luno J;	2018		etiology;Syndrome;	2109	2110			50	11				0		0				1				0
2469	Complement activation is associated with more severe course of diarrhea-associated hemolytic uremic syndrome, a preliminary study	Karnisova L;Hradsky O;Blahova K;Fencl F;Dolezel Z;Zaoral T;Zieg J;	2018		Acute Kidney Injury;anemia;complement;Complement Activation;Complement Pathway;complication;complications;Czech Republic;Dialysis;diarrhea associated hemolytic uremic syndrome;Escherichia;Escherichia coli;Filtration;Glomerular Filtration Rate;hemolytic anemia;hemolytic uremic syndrome;infection;injuries;injury;Kidney;kidney injury;parameters;patient;Patients;pediatric patient;Renal Replacement Th…	1837	1844			177	12	Diarrhea-associated hemolytic uremic syndrome is characterized by hemolytic anemia, thrombocytopenia, and acute kidney injury secondary to enteric infection, typically Shiga toxin-producing Escherichia coli. Shiga toxin 2 is able to activate alternative complement pathways; therefore, the aim of the study was to analyze C3 as a predictor of clinical courses in patients with diarrhea-associated he…			0	0	0					1			0
2479	Purtscher-Like Retinopathy in Hemolytic Uremic Syndrome	Stroh I;Nguyen A;Channa R;	2019		hemolytic uremic syndrome;Purtscher like retinopathy;retinopathy;Syndrome;					137	1				0		0			1					0
2494	Complement-mediated thrombotic microangiopathy or sepsis with disseminated intravascular coagulation -what is primary?	DZGOEVA FU;Kozlovskaya NL;BESTAEVA TL;Kuchieva AM;BEKUZAROVA GG;	2019		Antibodies;antibody;Atypical Hemolytic Uremic Syndrome;complement;complement system;diseases;Disseminated Intravascular Coagulation;eculizumab;Escherichia;Hemolysis;hemolytic uremic syndrome;history;human;human monoclonal antibody;infection;intensive care;Kidney;lactate dehydrogenase;medical history;microangiopathy;monoclonal antibody;patient;Plasma;Plasma Exchange;Platelet Count;purpura;Sepsis;S…	78	88			23	3	Thrombotic microangiopathies (TMAs) are induced by several underlying conditions; most are resolved by treating background disease. Eculizumab is a human monoclonal antibody that blocks the final stage of the complement system and effectively treats atypical hemolytic uremic syndrome (aHUS). In this report, we present a patient with TMA related to sepsis- induced coagulopathy, who was successfull…			1										0
2498	Hemolytic uremic syndrome complicating whooping cough	Stojanovic V;Barisic N;Doronjski A;Csuka D;Prohaszka Z;	2019		Acute Kidney Injury;Bordetella pertussis;complement;Complement Activation;complication;Dialysis;disintegrin;feeding;Female;Fever;fresh frozen plasma;hemolytic uremic syndrome;hospital;Infant;infection;injuries;injury;Kidney;kidney injury;macrolide;metalloproteinase;Multiple Organ Failure;organ;pathophysiology;Peritoneal Dialysis;pertussis;Plasma;Plasma Exchange;Polymerase Chain Reaction;real time…	89	93			147	2022-02-01	Introduction We shall present a case of a two-month old infant who has developed a haemolytic uremic syndrome as an atypical complication of Bordetella pertussis infection.The observation that the development of haemolytic uremic syndrome is a late complication of Bordetella pertussis infection may be a clue for further studies.Case outline A two-month-old female infant was admitted to the hospit…			1										0
2525	Hemolytic Uremic Syndrome	Cody EM;Dixon BP;	2019		Acute Kidney Injury;anemia;cell surface;cobalamin;complement;Complement Pathway;Escherichia;Escherichia coli;fibrin;hemolytic uremic syndrome;infection;Infections;injuries;injury;Kidney;kidney injury;metabolism;Shiga toxin producing Escherichia coli;Streptococcus pneumoniae;Syndrome;Thrombocytopenia;	235	+			66	1	Hemolytic uremic syndrome (HUS) is the clinical triad of thrombocytopenia, anemia, and acute kidney injury. Classically associated with enterocolitis from Shiga toxin-producing Escherichia coli, HUS is also associated with Streptococcus pneumoniae infections; genetic dysregulation of the alternative complement pathway or coagulation cascade; and, rarely, a hereditary disorder of cobalamin C metab…			0		1								0
2632	Haemolytic uraemic syndrome-a rare case report of bloody diarrhoea in adults	Radhakrishnan ST;Ruban A;Uthayakumar AK;Cohen P;Levy J;Teare J;	2019		abdominal pain;acute appendicitis;Adult;Antibodies;antibody;appendectomy;case report;colonoscopy;Critical Illness;diagnosis;Emergencies;emergency;Escherichia;Escherichia coli;histology;infection;intensive care;intubation;monoclonal antibody;pain;patient;Plasma;Plasma Exchange;Recurrence;seizure;Seizures;Shiga toxin producing Escherichia coli;symptom;Syndrome;therapy;Thrombocytopenia;					19	1	Background Haemolytic uraemic syndrome is a rarely seen in adults often leading to critical illness. This case highlights how difficult it can be to establish a diagnosis and treat when a patient presents with bloody diarrhoea. Case presentation A 17-year-old Iraqi man presented to the emergency department with abdominal pain and bloody diarrhoea. He was initially treated as acute appendicitis, u…			1										0
2657	OPTIMIZATION OF THERAPY WITH ECULIZUMAB	Dieli-Crimi R;Morral M;Ramos-Terrades N;Santulario L;Ariceta-Iraola G;Hernandez-Gonzalez M;	2019		eculizumab;therapy;	418	418			114	17th European Meeting on Complement in Human Disease (EMCHD)				1										0
2671	63-Year-Old Woman With Abdominal Pain and Thrombocytopenia	St Pierre F;Pawar AS;Kumar R;	2019		abdominal pain;pain;Thrombocytopenia;	2122	2126			94	10				1										0
2673	Complement inhibitors are useful in secondary hemolytic uremic syndromes	Caravaca-Fontan F;Praga M;	2019		complement;complement inhibitor;hemolytic uremic syndrome;secondary;Syndrome;	826	829			96	4				0		1								0
2674	Complement inhibitors are not useful in secondary hemolytic uremic syndromes	Duineveld C;Wetzels JFM;	2019		complement;complement inhibitor;hemolytic uremic syndrome;secondary;Syndrome;	829	833			96	4				0		1								0
2681	Characteristics of Patients with atypical haemolytic-uremic Syndrome (aHUS) in Germany Data from the Global aHUS Registry	Haas CS;Nitschke M;Menne J;Guthoff M;Gaeckler A;Bruck H;Pape L;Vester U;Wuehl E;Billing H;Herbst R;Thaiss F;Hoppe B;Weber LT;Zschiedrich S;Feldkamp T;Oh J;Bald M;Schroeppel B;Holle JB;Jabs W;Beckermann J;Budde K;Faulhaber-Walter R;Schaefer F;	2019		Germany;patient;Patients;Registries;Syndrome;	496	504			14	6				0	0	0					1			0
2710		DomÃ­nguez-RamÃ­rez GA;Blanco-Pertuz PMa;Herrera-Rueda GAs;	2019			42	44			44	4				1										0
2729	Shiga toxin-producing Escherichia coli haemolytic uraemic syndrome (STEC- HUS): diagnosis, surveillance and public-health management in England	Jenkins C;Byrne L;Vishram B;Sawyer C;Balasegaram S;Ahyow L;Johnson S;	2020		diagnosis;England;Escherichia;Escherichia coli;public health;Shiga toxin producing Escherichia coli;Syndrome;	1034	1036			69	7				0		1								0
2757	ECULIZUMAB THERAPY FOR STREPTOCOCCUS PNEUMONIAE-ASSOCIATED HEMOLYTIC UREMIC SYNDROME	See J;Bhardwaj A;Gonzalez B;Boumatar R;Baloglu O;Agarwal H;Latifi S;Talati R;	2020		eculizumab;hemolytic uremic syndrome;Streptococcus;Syndrome;therapy;					48	49th Critical Care Congress of the Society-of-Critical-Care-Medicine				1										0
2773	C3 levels and acute outcomes in Shiga toxin-related hemolytic uremic syndrome	Balestracci A;Meni Bataglia L;Toledo I;Beaudoin L;Alvarado C;	2020		albumin;analysis;complement;Complement Activation;complication;complications;Creatinine;Dialysis;Escherichia;Escherichia coli;hemoglobin;hemolytic uremic syndrome;Laboratories;laboratory;leukocyte;leukocyte count;Multivariate Analysis;patient;Patients;Shiga toxin producing Escherichia coli;sodium;Syndrome;Urea;	331	339			35	2	Background The correlation between complement activation and severity of hemolytic uremic syndrome related to Shiga toxin-producing Escherichia coli (STEC-HUS) has been examined in few studies, with conflicting results. We investigated whether C3 levels on admission are associated with worse acute outcomes.Methods Demographic, clinical, and laboratory variables were compared between dialyzed and …			0							1			0
2784	Thrombotic microangiopathy with renal injury: an approach for the general physician	Htet Z;Karim M;	2020		clinical outcome;clinician;diagnosis;Emergencies;emergency;injuries;injury;microangiopathy;nephrologist;Nephrologists;physician;Thrombotic Microangiopathies;thrombotic microangiopathy;	25	31			50	1	Thrombotic microangiopathy with renal dysfunction is a haematological and renal emergency warranting urgent diagnosis and intervention. As the potential underlying causes may be complex, assessment and management can be challenging for treating clinicians, and a timely and collaborative approach between general physicians, haematologists and nephrologists may be extremely helpful in order to opti…			0		0			1					0
2930	COVID-19 infection: Is the outcome time-dependent?	Pavoni V;Gianesello L;	2020		infection;					144					0		1								0
2985	Comparison of demographic and outcome in the Brazilian aHUS cohort patients according to the treatment (without the use of Eculizumab, prophylactic Eculizumab, and Eculizumab treatment)	Nga HS;Palma LMP;Neto ME;Fernandes-Charpiot IMM;Garcia VD;Kist R;Miranda SMC;De Souza PAM;Pereira GM;De Andrade LGM;	2021		Brazilian;eculizumab;patient;Patients;							Comparison of demographic and outcome in the Brazilian aHUS cohort patients according to the treatment (without the use of Eculizumab, prophylactic Eculizumab, and Eculizumab treatment). Copyright: CC BY 4.0			1										0
3060	Treatment strategy for Streptococcus pneumoniae-associated hemolytic uremic syndrome	Madden I;Harambat J;	2021		hemolytic uremic syndrome;Streptococcus;Syndrome;	1655	1656			36	6				0		0			1					0
3062	Successful treatment of a COVID-19 patient with thrombotic microangiopathy	Safak S;Aksoy E;Dirim AB;Demir E;Garayeva N;Oto OA;Artan AS;Yazici H;Besisik S;Turkmen A;	2021		microangiopathy;patient;Thrombotic Microangiopathies;thrombotic microangiopathy;	1287	1288			14	4				1										0
3168	Hemolytic Uremic Syndrome in Children	Gulhan B;Ozaltin F;	2021		Acute Kidney Injury;anemia;classification;complement;complement system;drug;hemolytic anemia;hemolytic uremic syndrome;history;injuries;injury;Kidney;kidney injury;microangiopathic hemolytic anemia;microangiopathy;pathophysiology;patient;Patients;Streptococcus;Syndrome;Thrombocytopenia;Thrombotic Microangiopathies;thrombotic microangiopathy;	415	422			56	5	Hemolytic uremic syndrome (HUS) is a thrombotic microangiopathy (TMA), mainly affecting the kidney. The disease is characterized by microangiopathic hemolytic anemia, thrombocytopenia, and acute kidney injury. It is one of the most common causes of acute kidney injury in children. Under this umbrella, there are several different disorders: Shiga toxin-associated HUS, Streptococcus pneumoniae-asso…			0		1								0
3185	EVALUATION OF THE COMBINATION OF IMMUNOADSORPTIONS WITH ECULIZUMAB IN THE TREATMENT OF NEUROLOGICAL INVOLVEMENT IN PEDIATRIC SHIGATOXIN-ASSOCIATED HEMOLYTIC UREMIC SYNDROME (STEC-HUS)	Duneton C;Barayre FM;Boyer OG;Kwon T;Hogan J;	2021		eculizumab;hemolytic uremic syndrome;immunoadsorption;Syndrome;	3289	3289			36	10				0	0	0	1		0					0
3190	A case of hemolytic uremic syndrome caused by Shiga toxin-producing Escherichia coli after pericardiectomy	Tome J;Maselli DB;Im R;Amdahl MB;Pfeifle D;Hagen C;Halland M;	2022		Adult;diagnosis;Disseminated Intravascular Coagulation;Escherichia;Escherichia coli;Hemolysis;hemolytic uremic syndrome;infection;Infections;ischemia;Kidney;microangiopathy;nervous system;population;purpura;Shiga Toxin;Shiga Toxin 2;Shiga toxin induced hemolytic uremic syndrome;Shiga toxin producing Escherichia coli;Syndrome;Thrombocytopenia;thrombocytopenic purpura;Thrombotic Microangiopathies;t…	123	127			15	1	The majority of cases of Shiga toxin-producing Escherichia coli are self-limited; however, the infection can occasionally be complicated by more severe phenomena, such as thrombotic microangiopathy, with resultant end-organ damage to the kidneys, colon, nervous system, and various other tissues. Shiga toxin-induced hemolytic uremic syndrome (ST-HUS)-the constellation of thrombocytopenia, hemolysi…			1										0
3218	Diagnostic Considerations in H1N1 Influenza-induced Thrombotic Microangiopathy	Sabulski A;Nehus EJ;Jodele S;Ricci K;	2022		Atypical Hemolytic Uremic Syndrome;complication;complications;coronavirus disease 2019;diagnosis;differential diagnosis;hemolytic uremic syndrome;infection;Infections;influenza;injuries;injury;Male;microangiopathy;organ;organ injury;symptom;Syndrome;therapy;Thrombotic Microangiopathies;thrombotic microangiopathy;virus;virus infection;	E237	E240			44	1	Influenza virus can trigger atypical hemolytic uremic syndrome and present with complement-driven thrombotic microangiopathy (TMA). When administered promptly, complement-blocking therapies can spare organ injury and be lifesaving. However, diagnosing TMA in the setting of a severe viral infection can be challenging, as a significant overlap of symptoms and disease complications exists. This is p…			1										0
3220	Influenza-induced thrombotic microangiopathy in a patient with cancer on proteasome inhibitor: a diagnostic dilemma	Hamad CD;Hoelscher ZC;Tchakarov A;Kala J;			bacterium;Biopsy;cancer patient;complement;complication;drug;growth factor;Incidence;influenza;microangiopathy;Mutation;patient;proteasome inhibitor;therapy;Thrombotic Microangiopathies;thrombotic microangiopathy;							Thrombotic microangiopathy (TMA) in a cancer patient is a common complication of either cancer itself or anticancer therapy. Incidence of TMA from anticancer therapy was found to be > 15%, since the introduction of anti-angiogenic drugs like anti-vascular endothelial growth factor agents. It is, however, important to not ignore other causes of TMA such as bacteria, viruses, antiplatelet drugs, he…			1										0
3265	Atypical hemolytic uremic syndrome triggered by STEC Infection: A case report	Karava V;Kondou T;Dotis J;Gavriilaki E;Printza N;	2022		analysis;atypical hemolytic uraemic syndrome;Atypical Hemolytic Uremic Syndrome;case report;Child;clinical article;complement;Complement Activation;complement activity;complement factor;Complement Factor H;Complement Membrane Attack Complex;conference abstract;Dialysis;Diarrhea;diastolic dysfunction;drug therapy;eculizumab;endogenous compound;enteropathy;enzyme activity;Escherichia;Escherichia co…	10		Canadian Journal of Kidney Health and Disease	Can J Kidney Health Dis	9		Background: The concomitant incidence of shiga-toxin Escherichia Coli (STEC) infection and atypical HUS has been rarely reported. Material and methods: A 6-year-old girl was presented with HUS without vomiting or diarrhea. At 5th day of hospitalization, peritoneal dialysis therapy was started and lasted 20 days. During hospitalization, the patient presented pulmonary oedema and transient right ve…	V. Karava, 1st Department of Pediatrics, Aristotle University of Thessaloniki, Hippokratio General Hospital, Thessaloniki, Greece	https://www.embase.com/search/results?subaction=viewrecord&id=L637251531&from=export	1										0
3282	The Use of Eculizumab for the Treatment of Atypical Hemolytic Uremic Syndrome: A Description of Our Experience at an Academic Hematology Center	Thomas KE;Ananthula A;Loch MM;Chapple AG;del Toro A;	2021		Adult;age;anemia;atypical hemolytic uraemic syndrome;Atypical Hemolytic Uremic Syndrome;case report;clinical article;clinical feature;clinical outcome;clinical study;cohort analysis;complement;complement inhibitor;conference abstract;confidence interval;conflict of interest;cost;Creatinine;demographics;Demography;diagnosis;Dialysis;drug;drug therapy;eculizumab;endogenous compound;experience;Femal…	4143			Blood	138		Background Atypical hemolytic uremic syndrome (aHUS) is a rare disorder with an incidence of 0.23 to 1.9 per million population and presents with hemolytic anemia, thrombocytopenia and kidney failure. Eculizumab, a complement inhibitor and one of the most expensive drugs (about $26,000/dose), is the first specific treatment of aHUS. There is sufficient literature available regarding the use of Ec…		https://www.embase.com/search/results?subaction=viewrecord&id=L2016079833&from=export	1										0
3298	EBV-ASSOCIATED ATYPICAL HEMOLYTIC UREMIC SYNDROME PRESENTING WITH DIFFUSE ALVEOLAR HEMORRHAGE	Tuz Zahra F;ajmal Z;Ghalib S;Shkolnik B;	2021		acute kidney failure;acute thrombotic microangiopathy;Adult;anemia;antigen;atypical hemolytic uraemic syndrome;Atypical Hemolytic Uremic Syndrome;basement membrane;Biopsy;blood;blood pressure;blood smear;blood vessel;Blood Vessels;case report;cell nucleus antigen;clinical article;complement;complement disorder;complication;conference abstract;diagnosis;drug therapy;eculizumab;elevated blood press…	A2089			Chest	160	4	TOPIC: Pulmonary Manifestations of Systemic Disease TYPE: Medical Student/Resident Case Reports INTRODUCTION: Atypical Hemolytic Uremic Syndrome (aHUS) is a severe form of thrombotic microangiopathy that presents with nonimmune hemolytic anemia, thrombocytopenia, and renal failure. Diffuse alveolar hemorrhage (DAH) due to disruption of alveolar-capillary basement membrane is an exceedingly rare p…		https://www.embase.com/search/results?subaction=viewrecord&id=L2014929878&from=export	1										0
3345	PRO77 Preliminary Characterization of Eculizumab Treatment Patterns, Preceding Disease Triggers and Supportive Therapies in Atypical Hemolytic Uremic Syndrome: A US Claims Database Analysis	Tomazos I;Levy A;Faria C;	2021		Adult;age;analysis;Atypical Hemolytic Uremic Syndrome;Bone Marrow;Bone Marrow Transplantation;chemotherapy;clinical trial;complement;complement inhibitor;conference abstract;controlled study;data warehouse;diagnosis;Dialysis;drug therapy;eculizumab;Female;hemolytic uremic syndrome;human;ICD-9;infection;Infections;knowledge;major clinical study;Male;methods;Middle Aged;patient;Patients;Plasma;Plas…	S212		Value in Health	Value Health	24		Objectives: Patients with atypical hemolytic uremic syndrome (aHUS) may require ongoing treatment of varying duration. The C5 complement inhibitor eculizumab provides transformative benefits in aHUS; however, knowledge gaps remain regarding treatment patterns/preferences. To address this, we sought to characterize real-world eculizumab use, disease triggers, dialysis and plasma exchange/infusion …		https://www.embase.com/search/results?subaction=viewrecord&id=L2012831996&from=export	1										0
3347	Complement in thrombotic microangiopathies	Graciaa S;Zerra P;Fasano R;Chonat S;	2021		acute chest syndrome;acute kidney failure;Adolescent;adult respiratory distress syndrome;Aged;anemia;Antibodies;antibody;Atypical Hemolytic Uremic Syndrome;barium;blood transfusion reaction;case report;cells;clinical article;complement;Complement Activation;complement classical pathway;complement component C3a;complement component C3c;complement component C4;complement component C5a;complement co…	S111		Pediatric Blood and Cancer	Pediatr Blood Cancer	68	SUPPL 3	Background: Thrombotic Microangiopathy (TMA) is a group of disorders characterized by microangiopathic hemolytic anemia (MAHA), thrombocytopenia, and any organ injury. Atypical hemolytic uremic syndrome (aHUS), paroxysmal nocturnal hemoglobinuria, and transplant associated-TMA are some of the recognized causes of TMA. Complement-mediated (CM)-TMA is now increasingly recognized in other diseases w…	S. Graciaa, Children's Healthcare of Atlanta, Atlanta, GA, United States	https://www.embase.com/search/results?subaction=viewrecord&id=L634936703&from=export	1										0
3396	Thrombotic microangiopathy (TMA) associated with COVID-19 infection treated with eculizumab	Hernandez de Castro I;Bernardo A;Iglesias JC;Caro A;Martinez D;Corte JR;Vazquez S;Soto I;Garcia JM;	2021		Aged;anemia;antithrombocytic agent;auscultation;autopsy;case report;cerebrovascular accident;Chronic Disease;clinical article;conference abstract;coronavirus disease 2019;corticosteroid therapy;coughing;crackle;Creatinine;D dimer;deterioration;Diarrhea;diseases;drug;drug therapy;drug withdrawal;dyspnea;eculizumab;endogenous compound;etiology;examination;Female;Glomerulonephritis;haptoglobin;hemog…	165	166	Haemophilia		27	SUPPL 2	Introduction: TMA is an entity characterized by microangiopathic hemolytic anemia, thrombocytopenia and microthrombi. An abnormal platelet function is caused by ultra-large Von Willebrand factor multimers not properly cleaved by ADAMTS-13. In COVID-19 patients, postmortem examinations have manifested microvascular thrombotic deposits. Methods: A 67-year-old woman with a kidney transplant after a …	I. Hernandez De Castro, HOSPITAL Universitario Central de Asturias (SPAIN), Oviedo, Spain	https://www.embase.com/search/results?subaction=viewrecord&id=L634462232&from=export	1										0
3431	Retrospective analysis of manifestations and approaches to the diagnosis and treatment of typical and atypical hemolytic uremic syndrome in children of Tyumen region	Moreva GV;Rychkova OA;Gorohova NE;Bashtakova EA;Nekrasov DV;Piskulina AA;	2021		acute kidney failure;analysis;anemia;article;atypical hemolytic uraemic syndrome;Atypical Hemolytic Uremic Syndrome;cardiovascular system;Child;childhood;childhood disease;clinical article;clinical feature;complement;complement inhibitor;complication;complications;Coombs negative hemolytic anemia;diagnosis;diagnostic test;diagnostic test accuracy study;Diarrhea;differential diagnosis;Disease Prog…	134	137	Voprosy Prakticheskoi Pediatrii	Vopr Prakt Pediatr	16	6	Being one of the main causes of renal failure in children, hemolytic uremic syndrome (HUS) is a significant therapeutic challenge for pediatricians. Limited epidemiological data on the incidence and prevalence of HUS in the pediatric population suggests the need for studies in this area. Objective. To assess specific clinical characteristics of HUS in children residing in Tyumen region, analyze d…	G.V. Moreva, Department of Childhood Disease the Course of Immunology and Allergy of Medical Faculty of the Tyumen State Medical University, 54 Odesskaya str., Tyumen, Russian Federation	https://www.embase.com/search/results?subaction=viewrecord&id=L2015725968&from=export		1									0
3433	Neurological involvement in children with haemolytic uremic syndrome: A national review	Costigan CS;Raftery T;Carroll A;Sweeney C;Stack M;Dolan N;Twomey E;Lynch B;Riordan MF;Waldron M;Awan A;Gorman KM;	2021		Aged;brain function;Child;child health;cohort analysis;complication;conference abstract;controlled study;disability;drug therapy;eculizumab;Escherichia;Escherichia coli;Escherichia coli infection;Europe;Female;focal epilepsy;functional status;health;hemolytic uremic syndrome;human;Incidence;infection;Ireland;Laboratories;laboratory;major clinical study;Male;medical record review;methods;Morbidity…	4		Developmental Medicine and Child Neurology	Dev Med Child Neurol	63	SUPPL 1	Objective: Shigatoxin-producing Escherichia coli (STEC)-haemolytic uremic syndrome (HUS) is the most common cause of acute renal failure in the pediatric population. Ireland has the highest rate of verotoxigenic E. Coli in Europe. Neurological involvement has been reported in up to 53% of all types of HUS6 and is associated with high mortality (up to 30%), long-term physical disability and cognit…	C.S. Costigan, Nephrology, Children's Health Ireland, Temple Street, Dublin, Ireland	https://www.embase.com/search/results?subaction=viewrecord&id=L634279283&from=export	1										0
3435	Atypical hemolytic uremic syndrome presenting as stroke with complete loss of vision	Mehta A;Kenth S;Patel P;	2021		Adult;African American;anemia;anticoagulant agent;Anticoagulants;arteriosclerosis;artery;artery occlusion;Atypical Hemolytic Uremic Syndrome;Biopsy;Blindness;Brain;case report;central retina artery occlusion;cerebrovascular accident;clinical article;complement;complication;complications;conference abstract;connective tissue;Creatinine;death;diagnosis;disease course;drug therapy;eculizumab;end sta…	375		Critical Care Medicine	Crit Care Med	49	1 SUPPL 1	INTRODUCTION: Atypical Hemolytic Uremic Syndrome (aHUS) is a rare disease characterized by systemic thrombotic microangiopathy (TMA), hemolytic anemia, thrombocytopenia, and renal impairment. We present one such case where the patient ended up having vision loss secondary to aHUS. METHODS: A 19-year-old African-American man with a history of resistant hypertension presented with complaints of nau…	A. Mehta, Western Michigan University, Homer Stryker M.D. School of Medicine, Kalamazoo, MI, United States	https://www.embase.com/search/results?subaction=viewrecord&id=L634766314&from=export	1										0
3455	Rare case of atypical hemolytic uremic syndrome in a child	Floen MJ;Nada A;	2021		age;atypical hemolytic uraemic syndrome;Atypical Hemolytic Uremic Syndrome;Autoantibodies;autoantibody;bacterium culture;Child;complement;complement factor;Complement Factor H;conference abstract;Creatinine;creatinine blood level;Dialysis;drug therapy;eculizumab;endogenous compound;enteroinvasive Escherichia coli;Fatigue;feces culture;Gene Deletion;genetic association;health;health science;hemato…	618		Journal of the American Society of Nephrology	J Am Soc Nephrol	32		Introduction: Atypical hemolytic uremic syndrome (aHUS) is rare with an incidence of 0.26-0.75 cases/million/year for individuals less than 20 years of age. Little is known about the time course of the disease and its clinical episodes. Individuals typically harbor genetic mutations and/or complement autoantibodies. Case Description: A 7 year-old male presented with 2 weeks history of fatigue, pa…	M.J. Floen, University of Tennessee Health Science Center, Memphis, TN, United States	https://www.embase.com/search/results?subaction=viewrecord&id=L636327970&from=export	1										0
3465	AKI secondary to atypical hemolytic uremic syndrome caused by COVID-19	Abraham RR;Akabane H;	2021		acute kidney failure;Adult;anaphylatoxin;anemia;atypical hemolytic uraemic syndrome;Atypical Hemolytic Uremic Syndrome;Brain;brain damage;cancer patient;case report;clinical article;complement;Complement Activation;conference abstract;Creatinine;diagnosis;Dialysis;drug therapy;dyspnea;eculizumab;end stage renal disease;endogenous compound;endothelium lesion;Female;follow up;haptoglobin;hemoglobin…	93		Journal of the American Society of Nephrology	J Am Soc Nephrol	32		Introduction: Atypical Hemolytic Uremic Syndrome(aHUS) can be triggered by viral infections. So far there has been little data on COVID 19 infection-causing aHUS. We present one such case of acute kidney injury(AKI) secondary to aHUS with COVID-19 infection and its outcome. Case Description: A 55-year-old woman presented with altered mental status and shortness of breath from 2-3 days. The patien…	R.R. Abraham, LSU Health Shreveport, Shreveport, LA, United States	https://www.embase.com/search/results?subaction=viewrecord&id=L636330038&from=export	1										0
3469	COVID-19 and atypical hemolytic uremic syndrome in infants	Hansen M;Van Quekelberghe C;Kunzmann S;Visciani G;Latta K;	2021		acute kidney failure;anemia;antipyretic agent;Anuria;atypical hemolytic uraemic syndrome;Atypical Hemolytic Uremic Syndrome;blood;blood cell;blood cell count;blood gas;boy;case report;cell count;Child;clinical article;communicable disease;complement;Complement Activation;complement disorder;complement system;complication;complications;conference abstract;dehydration;Dialysis;Diarrhea;drinking;dru…	385		Nieren- und Hochdruckkrankheiten	Nieren- Hochdruckkr	50	9	We present two cases of infants admitted with febrile COVID19 infection and developing atypical hemolytic uremic syndrome (aHUS) during the first week of hospitalization. aHUS is a rare disease due to uncontrolled activation of the complement system and characterized by systemic thrombotic microangiopathy (TMA), mainly in the kidneys, leading to acute renal failure. There is increasing evidence t…	M. Hansen, Clementine Kinderhospital Frankfurt, Kindernephrologie, Frankfurt, Germany	https://www.embase.com/search/results?subaction=viewrecord&id=L636359471&from=export	1										0
3487	Case report: An adult case of atypical haemolytic uraemic syndrome precipitated by acute appendicitis	Goregues T;Govindarajulu S;	2020		abdominal pain;acute appendicitis;acute kidney failure;Acute Kidney Injury;Adult;albumin to creatinine ratio;antibiotic agent;bilirubin;Biopsy;blood;blood pressure;blood smear;case report;case study;Child;clinical article;conference abstract;Creatinine;diagnosis;Diarrhea;drug therapy;eculizumab;endogenous compound;enzyme activity;erythrocyte;Erythrocytes;examination;Feces;Female;hemoglobin;hemoly…	43		Nephrology		25	SUPPL 3	Background: Differentiating between atypical haemolytic uraemic syndrome (aHUS) and other thrombotic microangiopathies (TMA) can be clinically challenging. In all forms of TMA, the abdominal symptoms due to mesenteric ischaemia can resemble peritonitis or appendicitis. A high index of suspicion is needed for prompt diagnosis because early initiation of treatment reduces the risk of end organ dama…	T. Goregues, Toowoomba Hospital Nephrology Service,	https://www.embase.com/search/results?subaction=viewrecord&id=L633927696&from=export	1										0
3556	An atypical case of atypical hemolytic uremic syndrome	Srivastava R;Avery A;Schumann SO;	2020		Acute Disease;acute kidney failure;adenovirus infection;Adult;anemia;Antibodies;antibody;Anuria;Atypical Hemolytic Uremic Syndrome;autoimmune disease;Biopsy;blood;blood smear;case report;clinical article;Clostridioides difficile;complement;complement classical pathway;Complement Membrane Attack Complex;Complement Pathway;complex formation;conference abstract;Confusion;Creatinine;creatinine blood …	S376		Journal of General Internal Medicine	J Gen Intern Med	35	SUPPL 1	LEARNING OBJECTIVE #1: Recognize atypical hemolytic uremic syndrome (aHUS) as a distinct clinical phenotype LEARNING OBJECTIVE #2: Discuss the role of eculizumab in treatment of aHUS CASE: KH is a 24-year old previously healthy woman who presented as an outside hospital transfer for evaluation of suspected aHUS. Three weeks prior, she had a self-limited non-bloody diarrheal illness and her family…	R. Srivastava, Internal Medicine, Medical University of South Carolina, Charleston, SC, United States	https://www.embase.com/search/results?subaction=viewrecord&id=L633957643&from=export	1										0
3571	Hemolytic uremic syndrome: Clinical presentation, laboratory findings, management and outcomes	Al Salmi I;Metry AM;Suad H;	2020		abdominal pain;acute kidney failure;Acute Kidney Injury;Adult;age;anemia;autoimmune hemolytic anemia;cerebrovascular accident;clinical article;clinical feature;Comorbidity;conference abstract;Confusion;congenital;controlled study;Demography;Dialysis;Diarrhea;drug therapy;eculizumab;end stage renal disease;endogenous compound;Escherichia;Escherichia coli;glucose 6 phosphate dehydrogenase;HELLP Syn…	iii643	iii644	Nephrology Dialysis Transplantation	Nephrol Dial Transplant	35	SUPPL 3	Background and Aims: Hemolytic-uremic syndrome (HUS) is a disease that has been described as a triad of hemolytic anemia, thrombocytopenia and renal impairment. There are two types of HUS, typical and atypical. HUS remains a leading cause of acute renal injury in children and is increasingly recognized as a cause of renal failure in adults. In our study we evaluated the demographic features, clin…	I. Al Salmi, Royal Hospital, Renal Medicine Department, Bausher, Muscat, Oman	https://www.embase.com/search/results?subaction=viewrecord&id=L633421444&from=export	1										0
3578	Succesful treatment of a stretococcuspneumoniae-associated haemolytic uraemic syndrome by a short course of eculzimab	Frimmel S;Hinz M;Henschel J;Mitzner S;Koball S;	2020		Adult;alcohol;alcohol abuse;anemia;blood;blood clotting factor 8;blood culture;case report;clinical article;complement;complication;conference abstract;Confusion;continuous renal replacement therapy;Dialysis;Diarrhea;drug therapy;eculizumab;endogenous compound;enzyme activity;etiology;Female;Fever;forefoot;Gene Expression;Germany;hand;haptoglobin;Hemolysis;hemolytic anemia;hemolytic uremic syndro…	iii623		Nephrology Dialysis Transplantation	Nephrol Dial Transplant	35	SUPPL 3	Background and Aims: Hemolytic uraemic syndrome (HUS) is a known rare complication of Streptococcus pneumonia infections (SP-HUS) and is characterized by microangiopathic hemolytic anemia, thrombocytopenia and renal failure. In adults it is associated with a higher mortality than HUS due to other etiologies. Method: Case Report Results: A 33-years old female patient with a history of alcohol abus…	S. Frimmel, Rostock University Medical Center, Division of Nephrology, Department of Medicine, Rostock, Germany	https://www.embase.com/search/results?subaction=viewrecord&id=L633422588&from=export	1										0
3609	Clinical characteristics and outcomes in patients treated with eculizumab for suspected atypical haemolytic uraemic syndrome (aHUS) - A single tertiary centre experience	Alley M;Bell J;Dutt T;	2020		Adult;amphetamine;Antibodies;antibody;artificial ventilation;Biopsy;blood;blood pressure;clinical article;clinical feature;complement;complement factor;Complement Factor H;conference abstract;controlled study;Creatinine;diagnosis;diastolic blood pressure;diseases;drug therapy;drug withdrawal;eculizumab;endogenous compound;experience;Female;geographic distribution;health care personnel;hemodialysi…	266		British Journal of Haematology	Br J Haematol	189		aHUS is a rare, complement-mediated thrombotic microangiopathy (TMA), commonly presenting with renal failure. Prompt diagnosis and treatment with the anti C5 monoclonal antibody eculizumab may improve patient outcomes. This was a retrospective study reviewing clinical characteristics and outcomes of patients treated with eculizumab for suspected aHUS, in a centre providing a haematology-led speci…	M. Alley, Haematology, Royal Liverpool University Hospital, Liverpool, United Kingdom	https://www.embase.com/search/results?subaction=viewrecord&id=L633022518&from=export	1										0
3638	Use of eculizumab in typical hemolytic uremic syndrome: A therapeutic option in severe neurological compromise. Two cases report	Ghezzi L;Exeni A;Velasco J;Barrionuevo T;Coccia P;Ferraris V;Fraija LF;Cisnero D;Rigali MP;	2020		acute kidney failure;anemia;Antibodies;antibody;Argentina;article;bacterium;case report;Child;clinical article;complement;Complement Membrane Attack Complex;diagnosis;eculizumab;Escherichia;Escherichia coli;hemolytic anemia;hemolytic uremic syndrome;hospital;human;infusion;Kidney;kidney graft;membrane;microangiopathic hemolytic anemia;monoclonal antibody;mortality;neurologic disease;pathology;pat…	39	45	Revista de Nefrologia, Dialisis y Trasplante	Rev Nefrol Dial Transplant	40	1	Hemolytic Uremic Syndrome is an endemic disease in Latin America. Argentina is one of the countries where most cases are reported, with a rate of ten cases per 100,000 children under five years old. It is the first cause of acute renal failure (ARF), and responsible for 9% of kidney transplants. This pathology is characterized by a classic triad: microangiopathic hemolytic anemia, thrombocytopeni…	L. Ghezzi, Servicio de NefrologÃ­a PediÃ¡trica, Hospital Italiano de Buenos Aires, Buenos Aires, Argentina	https://www.embase.com/search/results?subaction=viewrecord&id=L2004167847&from=export	1										0
3661	A case report of a child with sepsis-induced multiorgan failure and massive complement consumption treated with a short course of eculizumab: a case of crosstalk between coagulation and complement?	Galic S;Csuka D;ProhÃ¡szka Z;Turudic D;Dzepina P;Milosevic D;	2020		bacterium;bloody diarrhea;boy;case report;Child;chronic kidney failure;clinical article;Clostridioides difficile;complement;Complement Activation;conference abstract;diagnosis;Dialysis;Diarrhea;disseminated intravascular clotting;Disseminated Intravascular Coagulation;drug;drug therapy;drug withdrawal;eculizumab;Edema;Female;Fever;follow up;hematemesis;hematoma;hematuria;hospital;human;Infant;Lab…	6		Canadian Journal of Kidney Health and Disease	Can J Kidney Health Dis	7		Background: A 14-month-old boy was presented with a severe, rapidly progressing, life-threatening disease with sudden onset of fever, hematemesis, hematuria, and bloody diarrhea alongside fast-spreading hematomas and general corporeal edema. A Clostridium difficile sepsis-induced thrombotic microangiopathy was a presumable diagnosis. Methods: A positive C difficile bacteria strain in coproculture…	S. Galic, University Hospital Centre, Zagreb, Croatia	https://www.embase.com/search/results?subaction=viewrecord&id=L632511547&from=export	1										0
3662	Shiga toxin as a cause of recurrent thrombotic microangiopathy in a patient with atypical hemolytic uremic syndrome	Yau K;Patriquin C;Merchant A;	2020		Adult;adverse drug reaction;Aged;Atypical Hemolytic Uremic Syndrome;Canada;case report;clinical article;complement;Complement Pathway;conference abstract;Creatinine;diagnosis;Diarrhea;drug therapy;eculizumab;endogenous compound;enzyme activity;Escherichia;exposure;Fatigue;feces culture;gene;genetic screening;Genetic Testing;haptoglobin;hemodialysis;hemoglobin;hemolytic uremic syndrome;history;hum…	7		Canadian Journal of Kidney Health and Disease	Can J Kidney Health Dis	7		Background: Atypical hemolytic uremic syndrome (a-HUS) is a form of thrombotic microangiopathy (TMA) characterized by complement pathway dysregulation. It is typically distinguished from Shiga toxin-producing Escherichia coli-associated HUS (STEC-HUS) by the absence of Shiga toxin and from thrombotic thrombocytopenic purpura by detectable ADAMTS13 activity. Case Description: A 75-year-old white m…	K. Yau, Division of Nephrology, University of Toronto, ON, Canada	https://www.embase.com/search/results?subaction=viewrecord&id=L632511549&from=export	1										0
3695	Thrombotic microangiopathy (TMA) in a patient with COVID-19	Chang BSF;Parikh R;Wanchoo R;Bijol V;Jhaveri KD;	2020		Aged;anakinra;anemia;Antibodies;antibody;antigen;assay;asthma;beta2 glycoprotein 1;Biopsy;case report;Caucasian;clinical article;complement;complement alternative pathway;Complement Factor H;Complement Pathway;conference abstract;convalescent plasma;coronavirus disease 2019;coughing;disintegrin;disseminated intravascular clotting;drug combination;drug therapy;dyspnea;eculizumab;endogenous compoun…	285		Journal of the American Society of Nephrology	J Am Soc Nephrol	31		Introduction: We describe a patient with COVID-19 and clinically significant kidney biopsy proven TMA Case Description: 69-year-old Caucasian female with medical history of asthma came to the ED with productive cough, fever and dyspnea for 2 weeks. She was afebrile, tachypneic and hypoxic. Initial laboratories showed a normal WBC, hemoglobin level and platelet count. Inflammatory markers were ele…	B.S.F. Chang, Donald and Barbara Zucker School of Medicine at Hofstra/ Northwell, Hempstead, NY, United States	https://www.embase.com/search/results?subaction=viewrecord&id=L633703864&from=export	1										0
3700	Variability in management and outcomes of therapy with eculizumab in atypical hemolytic uremic syndrome	GarcÃ­a-MartÃ­n E;Manrique-RodrÃ­guez S;MartÃ­nez FernÃ¡ndez-Llamazares C;Goicoechea-Diezhondino M;Ãlvarez-Blanco O;GarcÃ­a-MorÃ­n M;Sanjurjo-SÃ¡ez M;	2019		Adult;adverse event;Amoxicillin;analytical parameters;article;Atypical Hemolytic Uremic Syndrome;Autoantibodies;autoantibody;Child;clinical article;clinical practice;complement;complement factor;complement factor H autoantibody;corticosteroid;diagnosis;drug withdrawal;eculizumab;Female;hemolytic uremic syndrome;history;human;immunosuppressive treatment;longitudinal study;Male;Meningococcus vaccin…	525	533	Expert Opinion on Orphan Drugs	Expert Opin Orphan Drugs	7	12	Objectives: Atypical hemolytic uremic syndrome (aHUS) is a thrombotic microangiopathy caused by complement dysregulation. The aim of this study was to establish the efficacy and safety of eculizumab in patients with aHUS in clinical practice and to describe different individualization strategies. Methods: Authors performed an observational, longitudinal, and ambispective study at a tertiary care …	E. GarcÃ­a-MartÃ­n, Pharmacy Department, 28007 Dr. Esquerdo, 46, Madrid, Spain	https://www.embase.com/search/results?subaction=viewrecord&id=L2003921244&from=export	0		0				1				0
3819	HIV INDUCE ATYPICAL HEMOLYTIC UREMIC SYNDROME (AHUS)	Nnaoma C;Chikanwosuh O;	2019		acute kidney failure;Adult;anemia;Atypical Hemolytic Uremic Syndrome;Biopsy;case report;clinical article;complement;complement component C3;conference abstract;diagnosis;Dialysis;drug therapy;eculizumab;Edema;end stage renal disease;endogenous compound;endothelium injury;Escherichia coli;feces culture;foot edema;gene mutation;headache;Heart;hemodialysis;Hemolysis;hemolytic anemia;hemolytic uremic…	710		American Journal of Kidney Diseases	Am J Kidney Dis	73	5	Rarely HIV can cause aHUS and can lead to an unfavorable prognosis 51-year-old male newly diagnosed with HIV infection presents for elevation of severe headaches, nausea and vomiting of 3 days. Physical exam was pertinent for BP of 240/117. He had bilateral pedal edema with normal lung and heart exam. Laboratory values were consistent with intravascular hemolytic anemia, thrombocytopenia and acut…		https://www.embase.com/search/results?subaction=viewrecord&id=L2001804350&from=export	1										0
3836	Typical pyelonephritis triggering atypical hemo-lytic uremic syndrome	Kapuria M;Awan A;Raghavan R;	2019		acute pancreatitis;acute pyelonephritis;Adult;anemia;Atypical Hemolytic Uremic Syndrome;Biopsy;case report;clinical article;clinician;college;complement;Complement Activation;conference abstract;counseling;deficiency;diagnosis;diagnostic error;Diarrhea;drug megadose;drug therapy;eculizumab;end stage renal disease;endogenous compound;family;family counseling;family history;Female;Gene Expression;g…	S673	S674	Journal of General Internal Medicine	J Gen Intern Med	34	2	Learning Objective #1: Identify urinary tract infections (UTI) as a trigger of complement-mediated hemolytic uremic syndrome (HUS) Learning Objective #2: Recognize the challenges related to diagnosing complement-mediated HUS CASE: A 24-year-old woman with recurrent UTIs and chronic vaginal discharge was admitted for acute pyelonephritis. She had no diarrhea, and urine cultures grew G. vaginalis. …	M. Kapuria, Baylor College of Medicine, Houston, TX, United States	https://www.embase.com/search/results?subaction=viewrecord&id=L629001727&from=export	1										0
3837	A rare case of thrombotic microangiopathy in the settingof severe hiv/aids presentingas atypical hemolytic uremic syndrome	Gupta G;	2019		acute kidney failure;Acute Kidney Injury;Aged;amphotericin;amphotericin B;anemia;Antibodies;antibody;antibody blood level;anticipation;antigen;asthenia;Atypical Hemolytic Uremic Syndrome;Biopsy;blood;blood smear;body weight loss;case report;CD4 lymphocyte count;cell damage;clinical article;complement;Complement Pathway;complication;conference abstract;diagnosis;drug therapy;eculizumab;Emergencies…	S453		Journal of General Internal Medicine	J Gen Intern Med	34	2	Learning Objective #1: Thrombotic microangiopathy (TMA) is a clinical syndrome that can present as thrombotic thrombocytopenic purpura (TTP) or hemolytic uremic syndrome (HUS). Among these conditions, atypical HUS is now recognized to be a disease of alternative complement pathway dysregulation. TMA occurs when insults to the vascular wall of small vessels trigger formation of microvascular throm…	G. Gupta, Jewish Hospital of Cincinnati, Blue ash, OH, United States	https://www.embase.com/search/results?subaction=viewrecord&id=L629001753&from=export	1										0
3843	An atypical treatment for a typical hemolytic uremic syndrome in an adult	Goel S;Goldenberg RM;	2019		acute kidney failure;Acute Kidney Injury;Adult;anemia;anxiety;bloody diarrhea;case study;Child;complement;Complement Activation;complement inhibitor;complication;conference abstract;Critical Care;Diarrhea;drug therapy;eculizumab;endogenous compound;Escherichia coli infection;European;Female;gastrointestinal symptom;genetic screening;Genetic Testing;hemoglobin;Hemolysis;hemolytic anemia;hemolytic …			American Journal of Respiratory and Critical Care Medicine	Am J Respir Crit Care Med	199	9	INTRODUCTION: Eculizumab, a C-5 complement inhibitor, has been used to treat complement mediated or atypical, diarrhea free, hemolytic uremic syndrome (HUS); however, its use in treatment of typical HUS, secondary to Shiga Toxin producing E.coli (STEC), is inconclusive. CASE PRESENTATION: We describe the case of a 21 year old female, with a history of anxiety, who initially presents to the ED wit…	S. Goel, Pulmonary and Critical Care, New York University Langone Medical Center, New York, NY, United States	https://www.embase.com/search/results?subaction=viewrecord&id=L630355079&from=export	1										0
3912	A toddler with ahus associated with clostridium difficile infection	Al Wahab H;Nguyen T;Dahm P;Munoz AC;	2019		acute kidney failure;Adult;amlodipine;analysis;anemia;Antibodies;antibody;antiemetic agent;Atypical Hemolytic Uremic Syndrome;blood;blood smear;case report;Child;clinical article;Clostridium difficile infection;Clostridium difficile toxin B;colitis;complement;conference abstract;diagnosis;Dialysis;Diarrhea;differential diagnosis;drug therapy;eculizumab;endogenous compound;enzyme activity;Feces;Fe…			Critical Care Medicine	Crit Care Med	47	1	Learning Objectives: Atypical Hemolytic Uremic Syndrome (aHUS) is very rare disease and has high morbidity and mortality. Traditional treatments have been plasma exchange and plasma infusions. Eculizumab is anti C5 monoclonal antibody was recently approved to treat thrombotic microangiopathic anemia (TMA) including aHUS. We report a case of aHUS associated with Clostridium difficile and treated s…	H. Al Wahab, University of Texas, Health Science Center at Houston, Houston, TX, United States	https://www.embase.com/search/results?subaction=viewrecord&id=L629629655&from=export	1										0
3930	Spontaneous improvement without therapy in a patient with atypical hemolytic uremic syndrome with p. I1157T in the C3 gene triggered by influenza b infection: A case report	Yamazaki S;Matsumura H;Fujii Y;Tanaka T;Shirasu A;Nakakura H;Sugawara Y;Yoshida Y;Ikeda Y;Ashida A;	2019		acute kidney failure;Acute Kidney Injury;Adolescent;analysis;anemia;antigen;Atypical Hemolytic Uremic Syndrome;blood;blood cell;blood smear;boy;C3 gene;case report;college;complement;complement regulation;complication;conference abstract;Creatinine;creatinine blood level;diagnosis;Diarrhea;drug therapy;eculizumab;endogenous compound;enzyme activity;Escherichia;Escherichia coli;feces culture;Fever…	1191		Journal of the American Society of Nephrology	J Am Soc Nephrol	30		Introduction: Atypical hemolytic uremic syndrome (aHUS) is a severe systemic disease characterized by thrombocytopenia, hemolytic anemia, and acute kidney injury. It has a poor prognosis, and the mortality rate was as high as 25% before the introduction of eculizumab therapy. In 50-80% of patients, an infectious event triggers the onset of aHUS. Among such triggers, influenza infection is relativ…	S. Yamazaki, Pediatrics, Osaka Medical College, Takatsuki, Japan	https://www.embase.com/search/results?subaction=viewrecord&id=L633768635&from=export	1										0
3932	Escherichia coli-associated hemolytic uremic syndrome (HUS) treated with eculizumab	Gipson GT;	2019		abdominal pain;abdominal tenderness;Adult;adverse drug reaction;antibiotic agent;Atypical Hemolytic Uremic Syndrome;blood;brain disease;case report;chronology;Ciprofloxacin;clinical article;complement;complement inhibitor;Complement Membrane Attack Complex;complement system;conference abstract;continuous hemodialysis;diagnosis;Diarrhea;diseases;drug combination;drug therapy;eculizumab;endogenous …	1081		Journal of the American Society of Nephrology	J Am Soc Nephrol	30		Introduction: Eculizumab, a terminal complement inhibitor, is enjoying use in a number of complement-disregulatory disease. A major use of eculizumab is treatment of atypical hemolytic-uremic syndrome (aHUS). Since Shiga toxin-associated HUS (STAHUS) are driven by toxic complement dysregulation, it stands to reason that eculizumab might provide therapeutic benefit in STAHUS. Case Description: A 4…	G.T. Gipson, Virginia Commonwealth University, School of Medicine, Richmond, VA, United States	https://www.embase.com/search/results?subaction=viewrecord&id=L633768924&from=export	1										0
3936	An unusual case of atypical hemolytic uremic syndrome triggered by acute infectious mononucleosis infection presenting without thrombocytopenia	Jain RK;Duncan VE;Krishna VN;Bell EK;	2019		Acute Kidney Injury;Adult;Atypical Hemolytic Uremic Syndrome;barium;Biopsy;case report;cell surface;CFH gene;clinical article;complement;complement classical pathway;complement component C5b;Complement Pathway;conference abstract;Creatinine;Dialysis;drug withdrawal;eculizumab;endogenous compound;Epstein Barr virus;Epstein Barr virus infection;Female;follow up;gene;gene mutation;genetic variabilit…	146		Journal of the American Society of Nephrology	J Am Soc Nephrol	30		Introduction: Atypical hemolytic uremic syndrome (aHUS) is characterized by abnormal clotting with features of intravascular hemolysis, thrombocytopenia, and acute kidney injury. Athrombocytopenia has rarely been associated with aHUS. Approximately one half of patients with aHUS have pathogenic gene variants of the complement pathway and gene variants in the coagulation pathway of unclear pathoge…	R.K. Jain, University of Alabama at Birmingham, Birmingham, AL, United States	https://www.embase.com/search/results?subaction=viewrecord&id=L633769677&from=export	1										0
3939	Thrombotic microangiopathy as the presenting feature of newly diagnosed HIV infection treated with eculizumab	Yunes M;Pullman JM;Fisher M;	2019		acute kidney tubule necrosis;Adult;albumin;antiretroviral therapy;Biopsy;capillary;case report;CD4 lymphocyte count;clearance;clinical article;Coinfection;complement;Complement Activation;complement activity;complement factor;Complement Factor H;complement factor H receptor;complication;conference abstract;Creatinine;creatinine blood level;creatinine clearance;creatinine urine level;Dialysis;Diar…	857		Journal of the American Society of Nephrology	J Am Soc Nephrol	30		Introduction: Thrombotic microangiopathy (TMA) is a known complication of HIV infection. HIV infection precipitates endothelial injury and has been associated with increased complement activation. It may also trigger the onset of atypical HUS in patients with genetic predisposition. We present a case of severe kidney failure due to TMA in the setting of newly diagnosed HIV infection which was suc…	M. Yunes, Montefiore Medical Center, Bronx, NY, United States	https://www.embase.com/search/results?subaction=viewrecord&id=L633770143&from=export	1										0
3949	National observational study monitoring the restrictive regimen of eculizumab therapy in ahus in The Netherlands	Bouwmeester RN;Duineveld C;Wijnsma KL;Wetzels JF;Van de Kar N;	2019		Adult;Atypical Hemolytic Uremic Syndrome;case report;Child;clinical article;cohort analysis;conference abstract;drug therapy;drug withdrawal;eculizumab;Female;follow up;hemolytic uremic syndrome;human;Male;methods;monitoring;Netherlands;observational study;patient;Patients;practice guideline;preliminary data;relapse;Syndrome;therapy;treatment duration;	64		Journal of the American Society of Nephrology	J Am Soc Nephrol	30		Background: Nowadays eculizumab is the cornerstone of treatment in atypical hemolytic uremic syndrome (aHUS). The optimal treatment strategy in aHUS is still unknown. In October 2016, a Dutch guideline promoting a restrictive eculizumab regimen in aHUS, was implemented. Here we report the preliminary results of the CUREiHUS study, monitoring this guideline. Methods: The data of pediatric and adul…	R.N. Bouwmeester, Radboudumc, Nijmegen, Netherlands	https://www.embase.com/search/results?subaction=viewrecord&id=L633771290&from=export	1										0
4040	Characterization of the trombotic microangiopathy in patients who pediatric intensive care unit of the club noel children foundation. January 2010-january 2018	Castillo G;	2018		Child;Colombia;complement;conference abstract;drug therapy;eculizumab;Female;hemolytic uremic syndrome;human;human cell;Incidence;intensive care;intensive care unit;major clinical study;Male;methods;microangiopathy;mortality;Nephrotic Syndrome;patient;Patients;pediatric intensive care unit;Sepsis;Syndrome;systemic lupus erythematosus;thrombocyte;Thrombotic Microangiopathies;thrombotic microangiop…	121		Pediatric Critical Care Medicine	Pediatr Crit Care Med	19	6	Aims & Objectives: Introduction:the trmobotic microangiopathy, can be presented with shua, there are advances in the medical treatment with eculizumab, which improves mortality. objective: to characterize the presence of thrombotic microangiopathy in patients who met a peak in the period of january 2010-2018. methods study: bidirectional observational descriptive study results results: in january…	G. Castillo, Fundacion Infantil Club Noel, Cuidado Intensivo, Cali, Colombia	https://www.embase.com/search/results?subaction=viewrecord&id=L623815437&from=export	1										0
4048	Efficacy and safety of the eculizumab on haemolytic uremicsyndrome	Uriol M;Cabello S;Allende N;Ballester C;Mas A;Perez A;Lumbreras J;Lopez B;Gomez G;	2018		Adult;age;anemia;Bone Marrow;case report;clinical article;clinical practice;complement;complement disorder;conference abstract;deficiency;diagnosis;diagnostic test accuracy study;drug safety;drug therapy;eculizumab;endogenous compound;etiology;Female;gravity;hemoglobin;hemolytic uremic syndrome;hospital;human;human cell;infection;intensive care;intensive care unit;kidney injury;Male;methods;model…	i97		Nephrology Dialysis Transplantation	Nephrol Dial Transplant	33		Introduction and Aims: Eculizumab (c5 complement inhibitor)isindicated in atypical haemolytic uremic syndrome (aHUS), witch associates complement disorders (CDs). In routine clinical practice, HUS presentation could be complex, CDs difficult to identified and treatment is imperative. Eculizumab represents a effective treatment for aHUS; however, the efficacy of early treatment in non-aHUS and its…	M. Uriol, Nephrology, Son Espases University Hospital, Palma de Mallorca, Spain	https://www.embase.com/search/results?subaction=viewrecord&id=L622605278&from=export	1										0
4054	Cardiogenic shock in an adult patient with severe haemolytic uraemic syndrome supported with veno-arterial ECMO as a bridge to recovery	Kelham M;Gleeson L;Alcalde I;Spiritoso R;Cordingley J;Woldman S;Down J;Scully M;Proudfoot A;	2018		abdomen;acute kidney failure;Acute Kidney Injury;Adult;antibiotic agent;artery;basal ganglion;Blindness;bloody diarrhea;Brain;capillary;cardiac imaging;cardiac index;cardiogenic shock;cardiology;case report;catheter;central nervous system;clinical article;complement;complement inhibitor;conference abstract;Critical Care;decision making;diagnosis;drowsiness;drug therapy;eculizumab;effusion;endogen…	193		European Journal of Heart Failure	Eur J Heart Fail	20		A 19 year old female with no past medical history presented with bloody diarrhoea. Investigations revealed acute kidney injury, thrombocytopenia and microangiopathic haemolysis. Stool sample confirmed E. coli 055 and a diagnosis of haemolytic uraemic syndrome (HUS). CT abdomen demonstrated severe pancolitis and normal sized kidneys with multiple renal infarcts. She was commenced on antibiotics, h…	M. Kelham, Barts Health NHS Trust, Department of Perioperative Medicine, Barts Heart Centre, London, United Kingdom	https://www.embase.com/search/results?subaction=viewrecord&id=L622651390&from=export	1										0
4065	Atypical hemolytic uremic syndrome: A case report	Idrees A;Aysola AE;Saremian J;	2018		Adult;anemia;Atypical Hemolytic Uremic Syndrome;case report;clinical article;college;complement;complement classical pathway;complement factor;Complement Factor H;Complement Pathway;conference abstract;Creatinine;decision making;diagnosis;Diarrhea;differential diagnosis;drug therapy;dyspnea;eculizumab;endogenous compound;Florida;follow up;Gene Expression;gene mutation;headache;hematuria;hemodialy…	205		Journal of Clinical Apheresis	J Clin Apheresis	33	2	Purpose Thrombotic microangiopathy (TMA) is a group of disorders characterized by microangiopathic hemolytic anemia, thrombocytopenia and organ damage. TMA includes thrombotic thrombocytopenia purpura (TTP), hemolytic uremic syndrome (HUS) and atypical hemolytic uremic syndrome (aHUS). Treatment for each subtype of TMA varies; therefore, a clear distinction is important. Presence of neurologic dy…	A. Idrees, University of Florida, College of Medicine, United States	https://www.embase.com/search/results?subaction=viewrecord&id=L622019285&from=export	1										0
4093	Rare neurologic presentation of hemolytic uremic syndrome: Implications of eculizumab therapy	Venkataramani R;Maitra A;Hennessey E;Rizvi A;	2018		acute kidney failure;Acute Kidney Injury;Adult;adverse drug reaction;agitation;Antibodies;antibody;bilirubin;blood;blood smear;Brain;case report;central nervous system;Child;Coma;complement;complement inhibitor;Coombs test;Diarrhea;drug therapy;eculizumab;electroencephalogram;endogenous compound;Glasgow Coma Scale;hemodialysis;hemoglobin;Hemolysis;hemolytic uremic syndrome;human;human cell;human …	258		Critical Care Medicine	Crit Care Med	46		Learning Objectives: Shiga toxin induced hemolytic uremic syndrome (HUS) with neurological and renal sequela is rare in adults. Progression of the disease after aggressive treatment is not well known. We describe a case of a 45-year-old man admitted with shiga-toxin induced HUS with neurological and renal impairments with delayed recovery after treatment with plasma exchange, hemodialysis and ecu…	R. Venkataramani	https://www.embase.com/search/results?subaction=viewrecord&id=L620079631&from=export	1										0
4111	The many faces of atypical Hemolytic Uremic Syndrome (aHUS) in Belgium	Massart A;Claes K;Weekers L;Broeders N;Goffin E;Adams B;Bosmans JL;Collard L;Levtchencko E;Pipeleers L;Van Hoeck K;Abramowicz D;Nortier J;Nikolaou V;Hilbert P;Dahan K;Stordeur P;Godefroid N;Vande Walle J;	2018		Adult;age;Antibiotic Prophylaxis;Atypical Hemolytic Uremic Syndrome;Belgium;cancer patient;Child;clinical study;complement;complement factor;Complement Factor H;complication;conference abstract;diagnosis;disease burden;disseminated intravascular clotting;Disseminated Intravascular Coagulation;drug safety;eculizumab;eligibility;end stage renal disease;endogenous compound;enzyme activity;epidemiolo…	11	12	Acta Clinica Belgica: International Journal of Clinical and Laboratory Medicine	Acta Clin Belg Int J Clin Lab Med	73		Objective: The Belgian section of the aHUS registry (NCT01522183, sponsored by Alexion, Inc.) included 78 patients as of APR/1/2018. It constitutes the largest Belgian database on aHUS. We, herein, report on local disease features. Methods: Eligibility: any consenting patient with a clinical diagnosis of aHUS, regardless of age, time of disease onset or treatment. Exclusion: ADAMTS13 activity bel…	A. Massart, Department of Nephrology, UZ Antwerpen, Antwerp, Belgium	https://www.embase.com/search/results?subaction=viewrecord&id=L625817049&from=export	1										0
4137	Eculizumab: Atypical treatment of typical hemolytic uremic syndrome maggie meier	Dayer PD;	2018		acidosis;acute brain disease;acute gastroenteritis;acute kidney failure;Adult;anemia;antibiotic agent;Antibodies;antibody;assisted ventilation;blood;blood smear;bloody diarrhea;Caucasian;complement;Complement Pathway;conference abstract;diagnosis;Diarrhea;Dominican Republic;drug therapy;eculizumab;endogenous compound;Feces;Female;fluid resuscitation;Gastroenteritis;glomerulus filtration rate;hemo…	1153		Journal of the American Society of Nephrology	J Am Soc Nephrol	29		Introduction: Typical hemolytic uremic syndrome (HUS) with neurological involvement is a life threatening disease. HUS is caused by E.Coli producing Shigatoxin damaging endothelial and activating the complement cascade. In atypical HUS, a monoclonal antibody Eculizumab has been effective in treating complement pathway abnormalities. We present a case of typical HUS with severe neurological involv…	P.D. Dayer, Saint Luke's Hospital, Chesterfield, MO, United States	https://www.embase.com/search/results?subaction=viewrecord&id=L633733646&from=export	1										0
4140	Eculizumab improves outcomes in patients with thrombotic microangiopathy without ADAMTS-13 deficiency in comparison with therapeutic plasma exchange	Rivera MU;Obrador A;Pelegrin SC;	2018		Adult;age;analysis;Atypical Hemolytic Uremic Syndrome;Biopsy;clinical article;comparative effectiveness;complication;conference abstract;controlled study;death;deficiency;Dialysis;drug therapy;eculizumab;endogenous compound;Female;hemoglobin;hemolytic uremic syndrome;hospital;human;human cell;intensive care;intensive care unit;Kidney;lactate dehydrogenase;Male;methods;microangiopathy;patient;Pati…	1131		Journal of the American Society of Nephrology	J Am Soc Nephrol	29		Background: Thrombotic microangiopathy (TMA) is a life-threatening disease or complication. Early therapeutic plasma exchange (TPE) is the first line recommended treatment; unfortunately, in patients with TMA without ADAMTS-13 deficiency, the prognosis did not change over time. The introduction of the anticomplement C5 therapy (Eculizumab) indicated for atypical hemolytic uremic syndrome (HUS), m…	M.U. Rivera, Hospital Universitario Son Espases, Palma de Mallorca, Spain	https://www.embase.com/search/results?subaction=viewrecord&id=L633734231&from=export	1										0
4145	A rare case of clostridium difficile causing atypical hemolytic uremic syndrome	Carter J;Regmi N;	2018		abdomen;acute kidney failure;Adult;anemia;antibiotic therapy;Atypical Hemolytic Uremic Syndrome;Biopsy;bloody diarrhea;case report;clindamycin;clinical article;Clostridium difficile infection;complement;complement component C3c;Complement Pathway;conference abstract;cotrimoxazole;Creatinine;deep vein thrombosis;diagnosis;Diarrhea;drug;drug therapy;eculizumab;endogenous compound;Escherichia coli;F…	792	793	Journal of the American Society of Nephrology	J Am Soc Nephrol	29		Introduction: Atypical hemolytic uremic syndrome (aHUS) is a rare form of thrombotic microangiopathy mediated by excess activation or dysregulation of the alternate complement pathway. The incidence is 2 per 1 million people in the United States. We present a case of aHUS caused by C. difficile with persistent renal failure. Case Description: 52-year-old morbidly obese man with hypertension, slee…	J. Carter, University of Oklahoma, School of Community Medicine, Tulsa, OK, United States	https://www.embase.com/search/results?subaction=viewrecord&id=L633734703&from=export	1										0
4148	Safety and effectiveness of eculizumab for adult patients with atypical hemolytic-uremic syndrome in Japan: Interim analysis of post-marketing surveillance	Okada H;Kato H;Miyakawa Y;Hidaka Y;Inoue N;Ito S;Kagami S;Kaname S;Matsumoto M;Mizuno M;Matsuda T;Shimono A;Maruyama S;Fujimura Y;Nangaku M;	2018		Adult;analysis;Atypical Hemolytic Uremic Syndrome;clinical article;complement;conference abstract;controlled study;Creatinine;creatinine blood level;drug safety;drug therapy;eculizumab;Edema;endogenous compound;Escherichia;Female;gene;genetic analysis;hemolytic uremic syndrome;Hemolytic-Uremic Syndrome;human;human tissue;Hypertension;hyperuricemia;Japan;Japanese (people);lactate dehydrogenase;Mal…	304		Journal of the American Society of Nephrology	J Am Soc Nephrol	29		Background: Eculizumab has been available for the treatment of atypical hemolytic-uremic syndrome (aHUS) in Japan since 2013. To assess safety and effectiveness of eculizumab in adult aHUS patients in the real-life setting, we performed interim analysis of a post-marketing surveillance mandated by Japanese regulations. Methods: This study enrolled any patient diagnosed with TMA excluding Shiga to…	H. Okada, Saitama Medical University, Saitama, Japan	https://www.embase.com/search/results?subaction=viewrecord&id=L633736817&from=export	1										0
4167	Outcomes for atypical hemolytic uremic syndrome (AHUS) treated with eculizumab: A single center analysis	Cunningham JM;Ahn J;Broome C;	2017		Adult;analysis;anemia;arthritis;Atypical Hemolytic Uremic Syndrome;clinical trial;colitis;complement;Complement Pathway;conference abstract;controlled clinical trial;controlled study;Creatinine;death;diagnosis;drug therapy;eculizumab;end stage renal disease;endogenous compound;Female;follow up;Gene Expression;hemodialysis;hemoglobin;hemolytic anemia;hemolytic uremic syndrome;hospital;hospital pat…				Blood	130		INTRODUCTION: AHUS is a rare thrombotic microangiopathy (TMA), classically defined as microangiopathic hemolytic anemia, thrombocytopenia, and end-organ damage caused by alternative complement pathway abnormalities. Complement amplifying conditions (CACs) have been demonstrated to provoke or be associated with the emergence of aHUS manifestations, but their presence has also been associated with …	J.M. Cunningham, Georgetown University Hospital, Washington, United States	https://www.embase.com/search/results?subaction=viewrecord&id=L620384748&from=export	1										0
4183	Eculizumab therapy and fatal seizures: About four cases	Cazaubon Y;Azzouz B;Djerada Z;Trenque T;	2017		Adult;age;analysis;anemia;Antibodies;antibody;Atypical Hemolytic Uremic Syndrome;complement;complication;complications;death;Demography;diagnosis;drug dose regimen;drug surveillance program;drug therapy;eculizumab;endogenous compound;Fatal Outcome;fatality;Female;France;hemoglobin;Hemoglobinuria;hemolytic anemia;hemolytic uremic syndrome;Hemolytic-Uremic Syndrome;hospital;human;human cell;knowled…	957	958	Drug Safety	Drug Saf	40	10	Background: Atypical hemolytic-uremic syndrome (aHUS) is a rare, severe and life-threatening disease. It is characterized by a thrombotic microangiopathy, hemolytic anemia, thrombocytopenia, and renal failure. Eculizumab is a monoclonal antibody that binds with high affinity to C5 and inhibits the generation of inflammatory, prothrombotic, and lytic terminal complements component. Eculizumab was …	Y. Cazaubon, Pharmacovigilance Regional Center, Department of Medical Pharmacology and Toxicology, Reims University Hospital, Reims, France	https://www.embase.com/search/results?subaction=viewrecord&id=L618778674&from=export	1										0
4197	Parvovirus infection mimicking atypical hemolytic uremic syndrome in an immunocompetent adult	Shovlin G;Kleman MA;Vadakara J;Mallampalli SP;Bermudez M;	2017		Adult;Antiphospholipid Syndrome;Atypical Hemolytic Uremic Syndrome;autoimmune disease;Autoimmune Diseases;Biopsy;Bone Marrow;bone marrow biopsy;case report;clinical article;complement;complement classical pathway;complement component C3;Complement Pathway;conference abstract;Cryoglobulinemia;diagnosis;Dialysis;diseases;drug therapy;eculizumab;endogenous compound;Erythema Infectiosum;Female;Gene E…	156	157	Journal of the American Society of Nephrology	J Am Soc Nephrol	28		Background: Human parvovirus B19 (PB19) has been associated with thrombotic microangiopathies (TMA) including hemolytic uremic syndrome (HUS) both in immunocompetent and immunosuppressed individuals. To our knowledge, specific pathophysiologic mechanisms for this association is unclear. We present a case of acute PB19 infection presenting as atypical HUS and discuss potential pitfalls in the diag…	G. Shovlin, Geisinger Medical Center, Danville, PA, United States	https://www.embase.com/search/results?subaction=viewrecord&id=L633699198&from=export	1										0
4227	Looks can be deceiving: Can typicalhemolytic uremic syndrome benefit from eculizumab?	Petrucci E;Zanetta S;Pruccoli G;Giachetti E;Tarizzo F;Mattozzi F;Gianoglio B;Peruzzi L;	2017		analysis;Child;clinical article;complement;complement alternative pathway;Complement Factor H;complication;controlled study;Diarrhea;drug therapy;eculizumab;endogenous compound;Escherichia;Escherichia coli;Female;genetic analysis;genetic polymorphism;granzyme A;hemolytic uremic syndrome;history;hospital;human;infection;infusion;Italy;Kidney;kidney disease;kidney injury;Male;membrane;Membrane Cofa…	1684		Pediatric Nephrology	Pediatr Nephrol	32	9	Introduction: Hemolytic Uremic Syndrome (HUS) represents one of the major causes of acute renal failure in children. Shiga toxin-producing Escherichia coli related forms (STEC-HUS) represent the majority of cases. The aim of this project was to analyze data of the last 7 years concerning Piedmont region, to have an updated screenshot of disease clinical impact and outcomes. Material and methods: …	E. Petrucci, Pediatric Nephrology Unit, Regina Margherita Children's Hospital, Turin, Italy	https://www.embase.com/search/results?subaction=viewrecord&id=L618119396&from=export	1										0
4228	Escherichia coli-associated hemolytic uremic syndrome (HUS) and chronic hepatocellular cholestasis: A report on 3 pediatric cases	Mathilde M;Audrey L;Caroline F;Marie-Pierre L;Christine R;Barbara R;Sophie CF;Justine B;Anne-Laure SL;	2017		age;bilirubin;bilirubin blood level;Biopsy;cardiovascular system;case report;Child;cholangitis;Cholestasis;chronic hepatocellular cholestasis;contamination;Creatinine;creatinine blood level;cytolysis;disease course;drug therapy;eculizumab;endogenous compound;Escherichia;Escherichia coli;etiology;Female;France;gallbladder;gamma glutamyltransferase;Gastrointestinal Tract;hemolytic uremic syndrome;h…	1685		Pediatric Nephrology	Pediatr Nephrol	32	9	Introduction: Hepatic lesions of shigatoxin-associated HUS (STECHUS) are uncommon. Clinical and biological presentations are variable, from minor disturbances of liver function to more severe lesions such as obstruction of biliary ducts or cholangitis. Material and methods: We report on three observations of STEC-HUS with delayed hepatic involvement, two of them being severe (cirrhosis, waiting l…	M. Mathilde, Pediatry, HÃ´pital Nord, Saint Etienne, France	https://www.embase.com/search/results?subaction=viewrecord&id=L618119467&from=export	1										0
4232	Hemolytic uremic syndrome outbreak in Istanbul-Turkey in 2015 ; outcome and eculizumab experience	AÇ§baÅ¡ A;GÃ¶knar N;Akinci N;YÃ¼rÃ¼k Yildirim Z;TaÅ¡demir M;Benzer M;GÃ¶kÃ§e I;KÃ¼Ã§Ã¼k N;Demirkol D;Ã‡aliÅ¡kan S;	2017		age;Anuria;autumn;blood;blood cell;Child;clinical article;clinical laboratory;complication;complications;controlled study;Dialysis;Diarrhea;drug therapy;eculizumab;erythrocyte;estimated glomerular filtration rate;experience;Feces;Female;follow up;girl;hemodialysis patient;hemolytic uremic syndrome;human;human cell;human versus nonhuman data;Hypertension;infusion;intensive care;intensive care unit…	1784	1785	Pediatric Nephrology	Pediatr Nephrol	32	9	Introduction: An outbreak of hemolytic uremic syndrome (HUS) occured in Istanbul, Turkey between August-December 2015. Epidemiological, demographic and clinical characteristics of the patients and Eculizumab (ECU) treatment from 8 Pediatric Nephrology departments were presented. Material and methods: Thirty-one children (20 girls, 11 boys) mean age 5.4 Â± 4.6 (0.9-14.2) years were included. Demog…	A. AÇ§baÅ¡, Istanbul University, CerrahpaÅ¡a Faculty of Medicine, Pediatric Nephrology, Istanbul, Turkey	https://www.embase.com/search/results?subaction=viewrecord&id=L618119524&from=export	1										0
4237	Eculizumab therapy in a child with streptococcus pneumoniae associated HUS, evidence of neuraminidase activity and reduced MCP expression	Simankova N;Vondrak K;Pavlicek P;Backai T;Dousova T;Seeman T;	2017		acute kidney failure;adult respiratory distress syndrome;adverse drug reaction;Antibodies;antibody;antigen;Anuria;artificial ventilation;Biopsy;blood;blood culture;Bone Marrow;bone marrow biopsy;bronchoscopy;cancer prognosis;cancer staging;case report;Child;complement;Complement Activation;continuous hemodialysis;Creatinine;Czech Republic;diagnosis;diagnostic procedure;diseases;diuresis;drug ther…	1691		Pediatric Nephrology	Pediatr Nephrol	32	9	Introduction: Streptococcus pneumoniae associated HUS (SpHUS) is accompanied with invasive pneumococcal diseases. In recent years there has been an increase in the incidence of invasive pneumococcal infections due to vaccination (Prevnar 7,13). We present a case of the girl with necrotising pneumococcal pneumonia, sepsis, HUS symptoms, evidence of neuraminidase activity, reduced MCP expression an…	N. Simankova, Department of Paediatrics, 2nd Faculty of Medicine, Charles University and University Hospital, Motol, Czech Republic	https://www.embase.com/search/results?subaction=viewrecord&id=L618119740&from=export	1										0
4239	Atypical hemolytic uraemic syndrome: 10 years single centre experience	Masalskiene J;Dobiliene D;Rudaitis S;Bumblyte IA;Skarupskiene I;	2017		Acute Kidney Injury;age;anemia;atypical hemolytic uraemic syndrome;boy;Child;chronic kidney failure;clinical article;clinical feature;complement;complement alternative pathway;diagnosis;Dialysis;drug therapy;eculizumab;end stage renal disease;endogenous compound;experience;Female;girl;health;health science;hemolytic anemia;hemolytic uremic syndrome;hospital;human;human tissue;immunoglobulin;Immun…	1789	1790	Pediatric Nephrology	Pediatr Nephrol	32	9	Introduction: Hemolytic uremic syndrome (HUS) is defined by the triad: microangiopathic hemolytic anemia, thrombocytopenia, and acute kidney injury. Atypical HUS (aHUS) is usually caused by disorders in complement alternative pathway regulation or may be secondary due to Streptococcus pneumoniae or other causes. aHUS represents 5-10% of HUS in children. The disease has a poor prognosis - 50-60% p…	J. Masalskiene, Lithuanian University of Health Sciences, Department of Pediatrics, Kaunas, Lithuania	https://www.embase.com/search/results?subaction=viewrecord&id=L618119785&from=export	1										0
4253	Genotypic and phenotypic analysis of pediatric atypical hemolytic uremic syndrome in Taiwan	Tseng MH;Lin SH;Tsai JDT;Tsai IJT;	2017		age;analysis;anemia;Atypical Hemolytic Uremic Syndrome;bloody diarrhea;central nervous system;CFH gene;Child;chronic kidney failure;clinical article;Diarrhea;Dna;drug therapy;eculizumab;endogenous compound;family;family history;follow up;Follow-Up Studies;gene;Genetic Background;genomic DNA;Heart;hemolytic uremic syndrome;history;hospital;human;human tissue;Hypertension;infection;Kidney;kidney di…	1679		Pediatric Nephrology	Pediatr Nephrol	32	9	Introduction: Clinical manifestation, genetic background, and follow-up studies of pediatric patients with complement-dysregulation hemolytic uremic syndrome (aHUS) in Taiwan are not well studied. Material and methods: Nine pediatric patients with aHUS belonging to nine unrelated Taiwanese families were enrolled. Genomic DNA was analyzed for CFH, CFI and MCP genes by polymerase chain reaction and…	M.-H. Tseng, Chang Gung Memorial Hospital, Taiwan	https://www.embase.com/search/results?subaction=viewrecord&id=L618120249&from=export	1										0
4257	â€œUnearthingâ€ the cause of acute kidney injury in a gardener	Ariyarathna D;Hsu D;Yong J;Killingsworth M;Rutland J;Wong J;	2017		acute kidney failure;Acute Kidney Injury;Aged;Australia;Biopsy;blood;capillary;case report;cells;complement;complement factor;Creatinine;Dialysis;eculizumab;endogenous compound;fibrin;follow up;glomerulus capillary;haptoglobin;hemoglobin;Hemolysis;hemolytic uremic syndrome;hospital;human;human cell;human tissue;injuries;injury;interstitial nephritis;Kidney;kidney biopsy;kidney function;kidney inj…	52		Nephrology		22		Background: Acute kidney injury (AKI) due to Legionnaires' disease is attributed to acute interstitial nephritis or acute tubular necrosis. There exists a single case report of Legionella pneumophila associated with haemolytic uraemic syndrome (aHUS). To our knowledge, this report is the first of Legionnaires' disease due to Legionella longbeachae associated AKI due to aHUS. Case report: A 74-yea…	D. Ariyarathna, Renal Unit Liverpool Hospital, Liverpool, NSW, Australia	https://www.embase.com/search/results?subaction=viewrecord&id=L618236013&from=export	1										0
4259	Atypical haemolytic uraemic syndrome in Australia: Real-world challenges and lessons from the thrombotic microangiopathy registry	Robson KJ;Isbel NM;Barbour TD;Wood EM;Kausman JY;de Malmanche T;Blombery PA;Hughes PD;Kivivali L;McQuilten Z;Cohney SJ;	2017		Adult;analysis;Australia;Australian;clinical article;cohort analysis;complement;controlled study;Dialysis;drug;drug therapy;eculizumab;endogenous compound;exposure;Female;follow up;gene;genetic susceptibility;health;hemolytic uremic syndrome;human;kidney disease;Kidney Transplantation;Male;medical record;methods;microangiopathy;New Zealand;patient;Patient Care;Patients;Plasma;Plasma Exchange;rank…	13		Nephrology		22		Aims: To characterize clinical presentations, genetic variants, treatment, and outcomes in Australian patients with aHUS. To highlight current diagnostic and therapeutic practices, and to identify potential areas for improvement and research. Background: Registry data is critical in furthering our understanding of aHUS, a rare, life-threatening disease. This is the first report on patients with a…	K.J. Robson, Western Health, Melbourne, Australia	https://www.embase.com/search/results?subaction=viewrecord&id=L618236211&from=export	1										0
4262	A case of suspected streptococcus pneumoniae hemolytic uremic syndrome (PHUS) with utilization of minor crossmatching for platelet blood products lead to a diagnosis of atypical hemolytic uremic syndrome (AHUS)	Tong YT;Al Salihi S;Bai Y;Tint H;Klein K;Castillo B;	2017		acute kidney failure;Adult;anemia;antibiotic therapy;Antibodies;antibody;antigen;antigen antibody reaction;Atypical Hemolytic Uremic Syndrome;blood;blood culture;boy;case report;cells;complement;diagnosis;drug therapy;eculizumab;endogenous compound;erythrocyte;Erythrocytes;exposure;Gene Expression;globulin;health;health science;Hemolysis;hemolytic anemia;hemolytic uremic syndrome;human;human cell…	166A			Transfusion	57		Background/Case Studies: Thrombotic microangiopathy (TMA) in children is most commonly seen in the form of hemolytic uremic syndrome (HUS). However, TMA may be seen in the presence of Streptococcus pneumoniae (SPN). The action of bacterial neuraminidase of SPN results in exposure of the normally â€œhiddenâ€ Thomsen-Freidenreich antigen (T-antigen) found on erythrocytes and other tissues. Ultimat…	Y.T. Tong, University of Texas, Health Sciences Center at Houston, United States	https://www.embase.com/search/results?subaction=viewrecord&id=L618447709&from=export	1										0
4296	Extensive necrotic lesions of atypical hemolytic uremic syndrome treated with eculizumab	Debbaneh M;Sosa V;Cassarino D;	2017		Aged;anemia;Antibodies;antibody;Atypical Hemolytic Uremic Syndrome;case report;complement component C5a;complement component C5b;death;drug therapy;eculizumab;Female;hemolytic anemia;hemolytic uremic syndrome;human;microangiopathic hemolytic anemia;microangiopathy;monoclonal antibody;patient;Plasmapheresis;Prednisone;scar formation;Syndrome;Thrombocytopenia;Thrombotic Microangiopathies;thrombotic…	AB136		Journal of the American Academy of Dermatology	J Am Acad Dermatol	76	6	Atypical hemolytic uremic syndrome (aHUS) is an uncommon form of thrombotic microangiopathy. It has a poor outcome, with death rates as high as 25% and up to 50% of cases progressing to end-stage renal failure. It presents with microangiopathic hemolytic anemia, thrombocytopenia and acute renal failure. Although dermatologic findings in aHUS is quite rare, we report a case of a 72- year-old femal…	M. Debbaneh, Kaiser Permanente, United States	https://www.embase.com/search/results?subaction=viewrecord&id=L617008090&from=export	1										0
4297	Early eculizumab use in atypical haemolytic uraemic syndrome in a Jehovah's Witness refusing blood products	Al Shaghana M;Bentall A;Jesky MD;Lester W;Lipkin G;	2017		acute kidney failure;Acute Kidney Injury;Adult;anemia;article;artificial ventilation;biochemical analysis;blood;Blood Transfusion;case report;Ciprofloxacin;complement;complement inhibitor;cost;Creatinine;Diarrhea;drug megadose;eculizumab;erythropoietin;Female;ferrous sulfate;hemoglobin;Hemolysis;hemolytic uremic syndrome;hospital;human;injuries;injury;intubation;iron;iron saccharate;Jehovah's wit…	99	103	Oxford Medical Case Reports	Oxf Med Case Rep	2017	6	Thrombotic microangiopathy (TMA) is characterized by microscopic angiopathic haemolytic anaemia, thrombocytopenia and organ injury. Supportive therapies include the use of blood products. Recently the terminal complement inhibitor eculizumab has been approved in atypical haemolytic uraemic syndrome (aHUS) in some countries. We report the case of a 23-year-old female Jehovah's Witness presenting w…	A. Bentall, Department of Nephrology, University Hospitals Birmingham NHS Foundation Trust, Birmingham, United Kingdom	https://www.embase.com/search/results?subaction=viewrecord&id=L617301088&from=export	1		0								0
4298	A retrospective study of the thrombotic microangiopathies diagnosed in the last 17 years in one single centre	Esteban Figuerola A;Olona Cabases MM;Vallansot R;Talarn Forcadell C;Do Nascimento J;Aguinaco Culebras R;Araguas Arasanz C;Martinez Roca A;Gimenez Perez T;Cervera Calvo M;Sola Fernandez M;Garcia Arroba J;Ramiro Infate L;Martinez Bea A;Bodi Saera A;Sarra Escarre J;Escoda Teigell L;	2017		analysis;Analysis of Variance;anemia;bilirubin;bleeding;clinical article;clinical trial;controlled study;Creatinine;dermatomyositis;diagnosis;Dialysis;differential diagnosis;drug therapy;eculizumab;endogenous compound;Female;Fever;Gene Expression;Glomerulonephritis;heart disease;hemolytic anemia;hospital;human;Hypertension;intensive care;intensive care unit;Laboratories;laboratory;lupus erythemat…	583	584		Haematologica	102		Background: Thrombotic microangiopathies (TMA) are characterized by the formation of platelet thrombi that obstructs vital organ microcirculation. The presence of the 5 classic parameters (haemolytic anemia, thrombocytopenia, fever, oliguria and neurological affection) is rare. ADAMTS13 determination allows a more accurate diagnosis than the presumption based on clinical and biochemical parameter…	A. Esteban Figuerola, Intensive Care Unit, Hospital Joan XXIII Tarragona, Tarragona, Spain	https://www.embase.com/search/results?subaction=viewrecord&id=L617379948&from=export	1										0
4301	Primary trombotic microangiopathies. revision in a center of the last 8 years	CastaÃ±o T;Sanchez S;Arquero T;Yuste M;Askari E;Llamas P;	2017		age;analysis;anemia;antibiotic agent;catheter;clinical article;clinical practice;Coinfection;complication;complications;diagnosis;Dialysis;diseases;drug;Early Diagnosis;eculizumab;endogenous compound;experience;Female;follow up;Gene Expression;group process;hand;Hemolysis;hemolytic anemia;human;Human immunodeficiency virus;infection;infectious complication;information processing;jugular vein;kidn…	882			Haematologica	102		Background: Thrombotic microangiopathies are a group of rare diseases characterized by non-immune microangiopathic hemolytic anemia, thrombocytopenia and involvement of organs of varying intensity, mainly renal and CNS damage. TTP and HUS are the most important forms of TMA and without adequate treatment administered early are associated with high morbidity and mortality. Aims: To review our expe…	T. CastaÃ±o, FundaciÃ³n JimÃ©nez DÃ­az, Madrid, Spain	https://www.embase.com/search/results?subaction=viewrecord&id=L617380603&from=export	1										0
4307	Neurological involvement in hemolytic-Uremic syndrome: Our experience at the children's hospital regina margherita in turin	Rosso G;Canavese C;Gandione M;Tocchet A;Peruzzi L;Bonaudo R;Gianoglio B;	2017		anemia;anticonvulsive agent;attention;central nervous system;Child;clinical article;clinical feature;cohort analysis;complication;consciousness;diagnosis;Dialysis;Diarrhea;drug;drug therapy;dysarthria;dysphagia;eculizumab;electroencephalogram;Escherichia coli infection;experience;follow up;hemolytic anemia;hemolytic uremic syndrome;Hemolytic-Uremic Syndrome;hospital;human;infection;information pr…	e211		European Journal of Paediatric Neurology	Eur J Paediatr Neurol	21		Introduction: The hemolytic-uremic syndrome (HUS) is a clinical triad of microangiopathic hemolytic anemia, impaired renal function and thrombocytopenia, primarily affecting pre- schoolaged children. Central nervous system involvement is a severe and not uncommon complication. Our purpose is to describe our records regarding neurological signs and symptoms, their management and outcome. Methods: …	G. Rosso, Department of Pediatric Neurology and Psychiatry O.I.R.M., University of Turin, Turin, Italy	https://www.embase.com/search/results?subaction=viewrecord&id=L619068428&from=export	1										0
4308	Typical vs atypical hemolytic-uremic syndrome: Eculizumab, a difficult decision	Costa E Cruz;Mendes P;Anselmo M;GonÃ§alves L;	2017		Acute Kidney Injury;Atypical Hemolytic Uremic Syndrome;blood;case report;ceftriaxone;clinical article;complement;Complement Activation;complement alternative pathway;conference abstract;Creatinine;dehydration;deterioration;diagnosis;Dialysis;Diarrhea;eculizumab;endogenous compound;Feces;Female;Fever;girl;hemoglobin;hemolytic uremic syndrome;Hemolytic-Uremic Syndrome;hospital;human;injuries;injury…	A73	A74	Archives of Disease in Childhood	Arch Dis Child	102		Background Hemolytic-uremic syndrome (HUS) is the most common cause of acute kidney injury in children. It is characterised by microangiopathic (nonimmune, Coombs-negative) hemolytic anaemia, thrombocytopenia and progressive acute renal failure. The classic form (typical HUS) is associated with a Shigalike toxin often related to E. coli serotype O157:H7. The atypical HUS (aHUS) form is due to an …	P. Costa E Cruz, Paediatrics Department, Hospital Particular Do Algarve, Faro, Portugal	https://www.embase.com/search/results?subaction=viewrecord&id=L620957033&from=export	1										0
4317	Hepatotoxicity associated with eculizumab treatment	Oruc A;Ayar Y;Aktas N;Yildiz A;Yavuz M;Ersoy A;Dilek K;Gullulu M;	2017		acute kidney failure;Adult;adverse drug reaction;adverse event;aminotransferase;Antibodies;antibody;antihypertensive therapy;Atypical Hemolytic Uremic Syndrome;blurred vision;case report;clinical trial;complement;Complement Pathway;congenital malformation;diagnosis;drug;drug therapy;drug withdrawal;eculizumab;endogenous compound;enzyme;gamma glutamyltransferase;Gene Expression;hemolytic uremic sy…	iii137		Nephrology Dialysis Transplantation	Nephrol Dial Transplant	32		INTRODUCTION AND AIMS: Atypical hemolytic uremic syndrome (aHUS) is a rare, life-threating disease characterized by systemic thrombotic microangiopathy (TMA) which is associated with uncontrolled activation of C5 due to dysregulation of alternative complement pathway. Eculizumab is monoclonal C5 anti-body, approved for aHUS treatment which is reported as efficient and safe in clinical trials. Alt…	A. Oruc, Nephrology, Uludag University, Medical Faculty, Bursa, Turkey	https://www.embase.com/search/results?subaction=viewrecord&id=L617289889&from=export	1										0
4323	Rare presentation of atypical hemolytic uremic syndrome(aHUS) as renomegaly treated successfully with eculizumab	Kumar G;Alghabra M;Alismaili Z;Almasri O;Tawfik E;Sohal A;Hendawy B;Alkhasawneh E;	2017		acute kidney failure;Acute Kidney Injury;anemia;antihypertensive agent;Biopsy;blood;Blood Transfusion;capillary;capillary wall;case report;Child;complement;complement system;diagnosis;differential diagnosis;eculizumab;genetic screening;Genetic Testing;hematological parameters;hemolytic uremic syndrome;human;Hypertension;imaging;injuries;injury;Kidney;kidney biopsy;kidney hypertrophy;kidney injury…	iii749		Nephrology Dialysis Transplantation	Nephrol Dial Transplant	32		INTRODUCTION AND AIMS: aHUS is a disorder of complement system which can have varied presentation. Renomegaly is one of the manifestation of aHUS which is often underemphasized. METHODS: We report the case of a 7 mo M child who presented at 7 wk of life with respiratory distress and had features of anemia, acute kidney injury and hypertension. Platelet count was normal and LDH was increased. Rena…	G. Kumar, Pediatric, Nephrology, Sheikh Khalifa Medical City, Abu Dhabi, United Arab Emirates	https://www.embase.com/search/results?subaction=viewrecord&id=L617290586&from=export	1										0
4326	Eculizumab as rescue therapy in thrombotic microangiopathy without ADAMST13 deficiency	Rivera MU;PelegrÃ­n SC;Serlavos MF;Balaguer JMF;Valles MJP;Carmen Ballester Ruiz M;	2017		adverse drug reaction;adverse event;age;anemia;Atypical Hemolytic Uremic Syndrome;c3 glomerulonephritis;Cell Transplantation;clinical article;clinical trial;comparative effectiveness;complement;deficiency;deterioration;Dialysis;drug therapy;eculizumab;etiology;Female;Glomerulonephritis;hematopoietic stem cell;Hematopoietic Stem Cell Transplantation;hemodialysis;Hemolysis;hemolytic anemia;hemolyti…	iii492		Nephrology Dialysis Transplantation	Nephrol Dial Transplant	32		INTRODUCTION AND AIMS: Thrombotic microangiopathy (TMA) is associated with a high mortality or renal replacement therapy requirements. Therapeutic Plasma Exchange (TPE) is accepted as standard treatment; however the efficacy in patients without ADAMST13 deficiency is unclear. Whether eculizumab utilization (indicated for atypical hemolytic uremic syndrome) could be associated with better outcomes…	M.U. Rivera, Nephrology Hospital Universitari Son Espases, Palma de Mallorca, Spain	https://www.embase.com/search/results?subaction=viewrecord&id=L617291426&from=export	1										0
4329	Eculizumab treatment of Shiga toxin escherichia coli hemolytic uremic syndrome	Thomas D;Licht C;Lapeyraque AL;Noris M;Bonnefoy A;Garland J;	2017		acute kidney failure;Acute Kidney Injury;Adolescent;anemia;Antibodies;antibody;Blindness;bloody diarrhea;Canada;case report;case study;cells;clinical trial;complement;Complement Activation;complement classical pathway;complement component C5b;Complement Membrane Attack Complex;Complement Pathway;Dialysis;Diarrhea;diseases;drug therapy;eculizumab;endogenous compound;Endothelial Cells;endothelium c…	iii154		Nephrology Dialysis Transplantation	Nephrol Dial Transplant	32		INTRODUCTION AND AIMS: Hemolytic uremic syndrome (HUS) has two forms: Shiga toxin-producing Escherichia coli HUS (STEC-HUS) and atypical HUS (aHUS). The underlying common pathophysiology is thrombotic microangiopathy (TMA), triggering endothelial damage. Complement activation has been reported in both diseases. In STEC-HUS, Shiga toxin upregulates P-selectin activating the alternate complement pa…	D. Thomas, Division of Nephrology, Department of Internal Medicine, Queen's University, Kingston, ON, Canada	https://www.embase.com/search/results?subaction=viewrecord&id=L617302691&from=export	1										0
4381	A case of capnocytophaga canimorsus infection presenting with multi-organ dysfunction and features of secondary hemophagocytic lymphohistiocytosis	Durst M;Veluswamy RR;Troy K;Richman LS;	2017		Adult;anemia;animal model;antibiotic therapy;Atypical Hemolytic Uremic Syndrome;bacterium;Biopsy;blood;blood smear;Bone Marrow;bone marrow biopsy;Capnocytophaga;Capnocytophaga canimorsus;cardiovascular system;case report;congenital malformation;cytopenia;diagnosis;disseminated intravascular clotting;dog;dog bite;eculizumab;employment;endogenous compound;erythrophagocytosis;ferritin;Fever;Fibrinog…			American Journal of Respiratory and Critical Care Medicine	Am J Respir Crit Care Med	195		Introduction: Capnocytophaga canimorsus is a gram-negative rod that is typically found in the oral flora of canines and has been associated with septic shock and multi-organ dysfunction, particularly in the elderly and immunocompromised. To our knowledge, C. canimorsus has not been described as a cause of secondary hemophagocytic lymphohistiocytosis (HLH). Case Details: A 31-year-old male with no…	M. Durst, Icahn School of Medicine at Mount Sinai, New York, NY, United States	https://www.embase.com/search/results?subaction=viewrecord&id=L617706490&from=export	1										0
4406	Presentation and time to treatment of atypical hemolytic uremic syndrome is influenced by complement amplifying conditions: A single center experience	Cunningham JM;Wang J;Broome C;	2016		Adult;age;anemia;Antibodies;antibody;Atypical Hemolytic Uremic Syndrome;cardiovascular system;central nervous system;chemical binding;chemotherapy;clinical article;clinical trial;complement;Complement Activation;Complement Membrane Attack Complex;complement regulation;connective tissue;connective tissue disease;controlled study;diagnosis;diagnostic test;Dialysis;drug therapy;eculizumab;experience…				Blood	128	22	Introduction: Atypical hemolytic uremic syndrome (aHUS) is a complement-mediated disorder classically defined as microangiopathic hemolytic anemia, thrombocytopenia, and renal dysfunction. Defects in complement regulation may be inherited or acquired, resulting in chronic activation of complement - the pathophysiologic basis of aHUS. aHUS is classified as a rare disorder; however available epidem…	J.M. Cunningham	https://www.embase.com/search/results?subaction=viewrecord&id=L614247667&from=export	1										0
4409	A multicenter experience of thrombotic microangiopathies in Turkey: The Turkish hematology research and education group (ThREG)-TMA01 Study	Tekgunduz E;Yilmaz M;Erkurt MA;Kiki I;Kaya AH;Kaynar L;Alacacioglu I;Cetin G;Ozarslan I;Kuku I;Sincan G;Salim O;Namdaroglu S;KarakuÅŸ A;KarakuÅŸ V;Pamuk GE;Altuntas F;Sari HI;Ozet G;Aydogdu I;Okan V;Kaya E;Yildirim R;Yildizhan E;Ozgur G;Ozcebe OI;Payzin B;Akpinar S;Demirkan F;	2016		Adolescent;Adult;age;Aged;anemia;Antibodies;antibody;assay;classification;clinical trial;community;complement;complement system;congenital malformation;controlled clinical trial;controlled study;Creatinine;diagnosis;Diarrhea;differentiation;drug therapy;eculizumab;education;endogenous compound;etiology;experience;feces culture;Female;Fever;follow up;gene;gene mutation;hematology;hemolytic anemia;…				Blood	128	22	Introduction: Thrombotic microangiopathies (TMAs) are a group of life-threatening disorders characterized with Coombs negative microangiopathic hemolytic anemia (MAHA), thrombocytopenia and variable degrees of tissue injury associated with microvascular thrombosis. According to underlying pathophysiological mechanisms and treatment approaches TMAs can be sub-classified as thrombotic thrombocytope…	E. Tekgunduz	https://www.embase.com/search/results?subaction=viewrecord&id=L614266734&from=export	1										0
4425	The crucial role of a Complement deposition endothelial cells Test in the diagnosis of an atypical HUS	Berwert L;Gabutti L;	2016		adenosine diphosphate;Aged;Antibodies;antibody;assay;Biopsy;blood;blood smear;bloodstream infection;case report;cells;chronic kidney failure;complement;Complement Activation;complement deposition;conference abstract;Creatinine;diagnosis;differential diagnosis;drug therapy;eculizumab;endogenous compound;Endothelial Cells;endothelium cell;enzyme activity;Epilepsy;erythrocyte;Erythrocytes;ex vivo st…	16S		Swiss Medical Weekly	Swiss Med Wkly	146		Case Report: A 70 year old woman, known for long pre-existent epilepsy, fluctuant thrombocytopenia, hypertension and chronic kidney disease with a creatinine of 140 Î¼mol/l, proteinuria of 1.5 g/day and microhaematuria was hospitalized after an accidental fall. During her stay she developed a bloodstream infection with E. coli, mental changes with absences, a worsening of her renal function (maxi…	L. Berwert, Department of Internal Medicine and Nephrology, San Giovanni Hospital, Bellinzona, Switzerland	https://www.embase.com/search/results?subaction=viewrecord&id=L626848224&from=export	1										0
4433	Turkish atypical hemolytic uremic syndrome registry: Patients treated with eculizumab	Baskin E;Canpolat N;Yilmaz A;Yuksel S;Kalyoncu M;Melek E;Gonul P;Soylemezoglu O;	2016		adverse drug reaction;adverse event;age;allergic reaction;Atypical Hemolytic Uremic Syndrome;Child;clinical trial;complement;diagnosis;disease duration;drug therapy;eculizumab;end stage renal disease;Female;follow up;hemolytic uremic syndrome;human;human tissue;major clinical study;Male;methods;patient;Patients;Plasma;plasma therapy;preschool child;register;Registries;relapse;remission;Renal Repl…	1879		Pediatric Nephrology	Pediatr Nephrol	31	10	a. Objectives Eculizumabhas recently been introduced as a complement blocking therapy. We aimed to analyze characteristics and outcomes of patients treated with eculizumab. b. Methods Eculizumab doses, adverse events, dose intervals, duration of treatment and association between outcome and treatment were investigated. c. Results Out of 146 patients, 103 (70.5%) received eculizumab therapy (femal…	E. Baskin, Baskent University, Ankara, Turkey	https://www.embase.com/search/results?subaction=viewrecord&id=L612479361&from=export	1										0
4438	Atypical hemolytic uremic syndrome in infancy	Cakar N;Ozcakar ZB;Koyun M;CelikelAcar B;Gulhan B;Yurt A;Bahat E;Yalcinkaya F;	2016		Acute Disease;age;Anuria;Atypical Hemolytic Uremic Syndrome;Child;clinical trial;controlled study;Diarrhea;drug therapy;eculizumab;end stage renal disease;Female;follow up;genetic screening;hemolytic uremic syndrome;hospital;human;human tissue;Hypertension;hypocomplementemia;infancy;Infant;infection;Infections;infusion;Laboratories;laboratory;major clinical study;Male;methods;microangiopathy;neur…	1880		Pediatric Nephrology	Pediatr Nephrol	31	10	a. Objectives aHUS is a disease associated with chronic risk of complement-mediated thrombotic microangiopathy (TMA) and life-threatening consequences. There are limited data in infants with aHUS. The aim of this study was to describe the clinical and laboratory features and to evaluate treatment modalities and the outcome in these patients. b. Methods Infants with disease onset less than 2 year …	N. Cakar, Ankara University, School of Medicine, Ankara, Turkey	https://www.embase.com/search/results?subaction=viewrecord&id=L612479420&from=export	1										0
4441	Cardiovascular complications of atypical hemolytic uremic syndrome (aHUS) in children	Tolstova E;Emirova K;Orlova O;Pankratenko T;Muzurov A;Abaseeva T;Burov A;	2016		absence of side effects;Adolescent;adverse drug reaction;Antibodies;antibody;Atypical Hemolytic Uremic Syndrome;Child;clinical article;clinical trial;complement;complication;complications;controlled study;dilatation;drug therapy;eculizumab;gene;gene mutation;genetic polymorphism;genetic screening;heart ejection fraction;heart left ventricle;heart muscle ischemia;hemolytic uremic syndrome;human;Hy…	1881		Pediatric Nephrology	Pediatr Nephrol	31	10	a. Objectives To evaluate the frequency of cardiovascular complications (CVC) and outcomes in children with aHUS. b. Methods 33 patients with aHUS from 2008 to 2015, from 5 month to 17 years old were included. Genetic screening was performed in 10(30%) patients and showed 2 mutations (1 of CFH and of CFI) and polymorphic genes of the complement in 8 cases. In 24%(8) cases antibody for HUS were re…	E. Tolstova, Moscow State University of Medicine and Dentistrty, Moscow, Russian Federation	https://www.embase.com/search/results?subaction=viewrecord&id=L612479509&from=export	1										0
4442	Systemic complement activation and complement gene analysis in EHEC associated pediatric hemolytic uremic syndrome (HUS)	Hachmeister S;Bange F;Wehling C;Kirschfink M;Bergmann C;Ahlenstiel-Grunow T;Pape L;	2016		analysis;Atypical Hemolytic Uremic Syndrome;case report;Child;clinical article;clinical trial;complement;Complement Activation;complement alternative pathway;Complement C5;complement component C3d;complement component C5 inhibitor;Complement Membrane Attack Complex;Complement Pathway;complement regulation;complement system;diagnosis;Dialysis;disease course;eculizumab;Edema;endogenous compound;Ent…	1868	1869	Pediatric Nephrology	Pediatr Nephrol	31	10	a. Objectives In contrast to atypical hemolytic uremic syndrome (HUS), only single case reports and limited data are published on systemic activation of the complement system and mutations in complement genes in pediatric Enterohemorrhagic Escherichia coli induced HUS (EHEC-HUS). b. Methods Complement activation (CH50, APH50, C3d, sC5b-9) was analyzed at four timepoints week 1, week 2 and months …	S. Hachmeister, Hannover Medical School, Hannover, Germany	https://www.embase.com/search/results?subaction=viewrecord&id=L612479512&from=export	1										0
4447	Turkish atypical hemolytic uremic syndrome registry: Evaluation of 146 patients	Besbas N;Soylemezoglu O;Gulhan B;Ozcakar ZB;Korkmaz E;Hayran M;Ozaltin F;	2016		age;Antibodies;antibody;Anuria;Atypical Hemolytic Uremic Syndrome;Biopsy;Child;clinical trial;complement;Complement C3;Complement Factor H;demographics;diagnosis;drug therapy;eculizumab;endogenous compound;factor H antibody;Female;follow up;gene;gene mutation;Genetic Background;hemolytic uremic syndrome;human;infusion;kidney biopsy;kidney function;knowledge;major clinical study;Male;methods;micro…	1884		Pediatric Nephrology	Pediatr Nephrol	31	10	a. Objectives Atypical hemolytic uremic syndrome (aHUS) is a rare disease leading thrombotic microangiopathy and end-organ damage. The Turkish aHUS registry has been established in November 2013. The aim of this study was to evaluate patients in the regisrty. b. Methods Data on demographics, presentation, diagnosis and treatment are collected. Clinical status of the patients are updated every 3 m…	N. Besbas, Hacettepe University, Ankara, Turkey	https://www.embase.com/search/results?subaction=viewrecord&id=L612479653&from=export	1										0
4456	Age at onset, renal survival and extrarenal complications in patients with aHUS: Findings of the global atypical haemolytic uraemic syndrome registry	Schaefer F;Ariceta G;LommelÃ© Ã;Kupelian V;Licht C;FrÃ©meaux-Bacchi V;	2016		Adult;age;Autoantibodies;autoantibody;cardiovascular system;central nervous system;Child;childhood;complement;complication;complications;congenital malformation;controlled study;demographics;diagnosis;eculizumab;end stage renal disease;endogenous compound;family;family history;family study;Gastrointestinal Tract;gene mutation;Germany;hemolytic uremic syndrome;history;human;Incidence;lung;major cl…	1741	1742	Pediatric Nephrology	Pediatr Nephrol	31	10	Objectives: To characterise impact of complement abnormalities on phenotypes and outcomes of patients (pts) with atypical haemolytic uraemic syndrome (aHUS) enrolled in the global aHUS registry prior to eculizumab treatment. Methods: All pts with aHUS are eligible. Demographics, medical history, and treatment outcomes data are collected at enrolment and then every six months. Results: As of Novem…	F. Schaefer, Heidelberg University Medical Center, Heidelberg, Germany	https://www.embase.com/search/results?subaction=viewrecord&id=L612479978&from=export	1										0
4476	The efficacy of eculizumab in patients with atypical hemolytic uremic syndrome	Matsumura D;Sato E;Lu H;Nomura M;Amaha M;Fujii A;Ono Y;Ueda Y;Nakamura T;	2016		Adult;Aged;anemia;Anuria;Atypical Hemolytic Uremic Syndrome;Biopsy;blood;case report;congenital malformation;Creatinine;creatinine blood level;diagnosis;disease course;eculizumab;erythrocyte;examination;Fatigue;Female;general hospital;glomerulosclerosis;hemodialysis;hemolytic anemia;hemolytic uremic syndrome;hospital;human;human tissue;Japan;Kidney;kidney biopsy;kidney dysfunction;kidney function…	267		Nephrology		21		Background: The effects of eculizumab for treatment of atypical hemolytic uremic syndrome (aHUS) vary by cases. We present three cases of aHUS who recovered from kidney damage, which initially required hemodialysis. Case Report: Case 1: The patient was a 48-year-old female hospitalized for general fatigue. Blood tests revealed hemolytic anemia, kidney dysfunction, thrombocytopenia and red cell fr…	D. Matsumura, Shinmatsudo Central General Hospital, Matsudo City, Japan	https://www.embase.com/search/results?subaction=viewrecord&id=L612312747&from=export	1										0
4478	Atypical haemolytic uraemic syndrome associated with clostridium difficile infection successfully treated with eculizumab	Inglis J;Barbara J;Juneja R;Li J;	2016		acute kidney failure;Acute Kidney Injury;Adult;Australia;blood;case report;Clostridium difficile infection;colitis;complement;complement inhibitor;Complement Pathway;Creatinine;creatinine blood level;diagnosis;Dialysis;eculizumab;endogenous compound;erythrocyte;Feces;Gene Expression;haptoglobin;hemolytic uremic syndrome;human;human tissue;infection;injuries;injury;ischemia;Kidney;kidney function;…	268	269	Nephrology		21		Background: Atypical haemolytic uraemic syndrome (aHUS) is characterised by inappropriate activation of the complement pathway that can be triggered by diarrhoeal illness. Terminal complement inhibitors are a novel treatment for aHUS. We report a case of Clostridium difficile-associated aHUS successfully treated with eculizumab. Case Report: A 46-year old man presented with watery diarrhoea follo…	J. Inglis, School of Medicine, University of Adelaide, Australia	https://www.embase.com/search/results?subaction=viewrecord&id=L612312773&from=export	1										0
4524	Atypical hus in the hiv patient: A diagnostic and therapeutic challenge	Dupuy K;Sipahi L;Elayoubi J;Big C;	2016		acute kidney failure;Acute Kidney Injury;algorithm;amphotericin;amphotericin B;amphotericin B lipid complex;anemia;antigen;Atypical Hemolytic Uremic Syndrome;Biopsy;Comorbidity;complement;complement inhibitor;diagnosis;eculizumab;Female;granulomatosis;haptoglobin;hemolytic anemia;hemolytic uremic syndrome;Histoplasma;histoplasmosis;history;HIV associated nephropathy;hospital;human;Human immunodef…	S563		Journal of General Internal Medicine	J Gen Intern Med	31	2	LEARNING OBJECTIVE #1: To describe the complexities of diagnosis and treatment of aHUS in a patient concurrently being treated for HIV. LEARNING OBJECTIVE #2: 1) To provide a case of aHUS treated with eculizumab. CASE: A 31-year-old HIV-positive woman with a history of prior disseminated histoplasmosis presented with hemolytic anemia, thrombocytopenia, and acute kidney injury. Workup showed eleva…	K. Dupuy, Beaumont Hospital Dearborn, Dearborn, MI, United States	https://www.embase.com/search/results?subaction=viewrecord&id=L72289017&from=export	1										0
4534	Atypical hemolytic uremic syndrome: A case series of 5 patients	Wang KM;Haqqie SS;Soryal G;Dhanani R;Chaudhry R;Asif A;	2016		abdominal pain;Adult;anemia;Antibodies;antibody;Atypical Hemolytic Uremic Syndrome;Biopsy;case study;college;complement;complement alternative pathway;Dialysis;diseases;eculizumab;Escherichia;Escherichia coli;follow up;hemolytic anemia;hemolytic uremic syndrome;human;Hypertension;Incidence;inheritance;Kidney;kidney biopsy;kidney failure;microangiopathic hemolytic anemia;microangiopathy;monoclonal…	A113		American Journal of Kidney Diseases	Am J Kidney Dis	67	5	Atypical hemolytic uremic syndrome (aHUS) is a rare condition characterized by the triad of microangiopathic hemolytic anemia, thrombocytopenia, and renal failure. Unlike the typical HUS, which is most commonly caused by Shiga toxin-producing Escherichia coli, aHUS is a disorder of the complement alternative pathway activation due to the underlying complement regulator/s dysfunction. The exact in…	K.M. Wang, Albany Medical College, Albany, NY, United States	https://www.embase.com/search/results?subaction=viewrecord&id=L72313681&from=export	1										0
4597	Atypical hemolytic uremic syndrome (AHUS): One-year update on the inhibition of thrombotic microangiopathy (TMA) and improved renal function (RF) in pediatric patients treated with eculizumab	Kincaid JF;Greenbaum LA;Fila M;Ardissino G;Al Akash SI;Lieberman K;Maringhini S;Rees L;Van de Walle J;Ogawa M;Bedrosian CL;Licht C;	2015		Adolescent;Aged;analysis;Atypical Hemolytic Uremic Syndrome;Child;clinical article;clinical trial;complement;complement inhibition;Complement Membrane Attack Complex;conference abstract;controlled study;Creatinine;creatinine blood level;death;diagnosis;Dialysis;drug efficacy;drug safety;drug therapy;eculizumab;estimated glomerular filtration rate;Female;Filtration;Glomerular Filtration Rate;hemol…	2226		Pediatric Nephrology	Pediatr Nephrol	30	12	Introduction: Pre-eculizumab, despite intensive management with plasma exchange/plasma infusion, over 50% of patients require dialysis, develop permanent kidney damage or die within a year of diagnosis. We now report one-year data from a prospective, open-label, single-arm, Phase 2 trial of eculizumab in pediatric patients with aHUS. Methods: Patients <18years were enrolled and treated with eculi…	J.F. Kincaid, Alexion Pharmaceuticals,Inc., Cheshire, CT, United States	https://www.embase.com/search/results?subaction=viewrecord&id=L633777416&from=export	1										0
4627	Eculizumab treatment in severe pediatric STEC-HUS, a multicentric retrospective study	Lucas P;Raluca G;Stephane D;Jerome H;Philippe E;Guylhene BM;Valerie L;Anne-Laure SL;Anne-Laure A;Emma AL;Etienne B;Karim B;Marc F;Christine P;Elodie M;Anne-Laure L;Hassid C;Veronique FB;Chloe D;Arnaud G;	2015		acute kidney failure;adverse drug reaction;adverse effects;Antibodies;antibody;assay;Child;complement;complement activity;complement system;control group;eculizumab;Escherichia;Escherichia coli;Escherichia coli infection;European;experimental study;follow up;France;German (citizen);human;infection;injection;methods;monoclonal antibody;Nephrology;neurologic disease;nitrogen 15;parameters;pathophys…	1543	1544	Pediatric Nephrology	Pediatr Nephrol	30	9	Introduction: Hemolytic and uremic syndrome related to Shigatoxin secreting Escherichia Coli infection (STEC-HUS) remains a common cause of acute renal failure in children under 3 years old. No specific treatment has yet been validated in this severe disease. Recently, experimental studies have highlighted the potential role of the complement system in the pathophysiology of STEC-HUS. Eculizumab …	P. Lucas, Service De Nephrologie Medecine Interne, Hopital Des Enfants, Chu Purpan, Toulouse, France	https://www.embase.com/search/results?subaction=viewrecord&id=L72033170&from=export	1										0
4628	Manifestations of atypical haemolytic uraemic syndrome (AHUS) in children and adults: Data from the global AHUS registry	Schaefer F;Licht C;Ardissino G;Ariceta G;Kupelian V;Gasteyger C;Greenbaum LA;Ogawa M;Vande Walle J;Fremeaux-Bacchi V;	2015		Adult;analysis;Antibodies;antibody;Autoantibodies;autoantibody;central nervous system;Child;Comorbidity;data base;diagnosis;Dialysis;eculizumab;Escherichia;Escherichia coli;European;family;family history;gene;Germany;hemolytic uremic syndrome;history;human;Kidney;kidney disease;kidney graft;knowledge;methods;microangiopathy;Mutation;Nephrology;nervous system;patient;Patients;Prevalence;register;R…	1544		Pediatric Nephrology	Pediatr Nephrol	30	9	Introduction: To characterise disease manifestations in paediatric and adult patients enrolled in the global aHUS registry before any, eculizumab, treatment. Material and methods: All patients diagnosed with aHUS are eligible for enrolment. Exclusions: Shiga toxin Escherichia coli-positive HUS or ADAMTS13 activity <5%. Data are collected at enrolment and every 6 months thereafter. Baseline is dat…	F. Schaefer, Heidelberg University Medical Center, Heidelberg, Germany	https://www.embase.com/search/results?subaction=viewrecord&id=L72033172&from=export	1										0
4633	Severe varicella in a boy treated with eculizumab for shiga toxin-associated hemolytic uremic syndrome	Mizzi M;Tellier S;BrouÃ© P;Breinig S;Guigonis V;Fremeaux-Bacchi V;Garnier A;	2015		Adaptive Immunity;Antibodies;antibody;antigen;antigen presenting cell;boy;cells;chickenpox;Child;complement;deficiency;Dialysis;eculizumab;European;France;hemolytic uremic syndrome;human;immune deficiency;immune response;in vitro study;in vivo study;infection;Male;monoclonal antibody;mortality;mortality rate;Nephrology;patient;Patients;Shiga Toxin;Shiga toxin associated hemolytic uremic syndrome;…	1613		Pediatric Nephrology	Pediatr Nephrol	30	9	Introduction: Shiga-toxin-associated Hemolytic Uremic Syndrome (STEC-HUS) mainly affects children younger than 5 years old. The course of the disease can be severe with up to 50% of affected children requiring dialysis and 20% with neurological involvement during the acute phase. Mortality rates can reach 5%. Apart from supportive care, no specific treatment has proven its efficacy in this life-t…	M. Mizzi, Service De NÃ©phrologie PÃ©diatrique, HÃ´pital Des Enfants, Toulouse, France	https://www.embase.com/search/results?subaction=viewrecord&id=L72033388&from=export	1										0
4641	Typical or atypical hemolytic uremic syndrome, and the use of eculizumab-two illustrative cases	Ville De Goyet M;Thierry D;Nathalie G;	2015		aciduria;age;analysis;Antibodies;antibody;Atypical Hemolytic Uremic Syndrome;Belgium;Biopsy;boy;Child;clinician;complement;congenital;consciousness;deficiency;diagnosis;eculizumab;Escherichia;Escherichia coli;Escherichia coli O157;European;feces analysis;Female;Gastroenteritis;genetic disorder;girl;health care quality;Hemolysis;hemolytic uremic syndrome;human;Hydroxocobalamin;kidney biopsy;kidney…	1626		Pediatric Nephrology	Pediatr Nephrol	30	9	Introduction: Typical hemolytic uremic syndrome (HUS) in children is caused by verotoxins producing enteropathogens, mostly Escherichia Coli 0157:H7 in our country. Atypical HUS designs HUS not due to Escherichia Coli and whose causes include, streptococcus pneumoniae, methyl malonic aciduria, deficiency of von Willebrand proteinase ADAMST 13, and genetic disorder of the complement. Treatment of …	M. De Ville De Goyet, Pediatric Department, Cliniques Universitaires Saint-Luc, UCL, Bruxelles, Belgium	https://www.embase.com/search/results?subaction=viewrecord&id=L72033427&from=export	1										0
4687	The different faces of acute haemolytic uremic syndrome	Ãvila A;Gavela E;Sancho A;Beltran S;Kanter J;PallardÃ³ L;	2015		5 ethyl 2 hydroxylamino 5 (2 pentyl)barbituric acid;anemia;antibiotic agent;Biopsy;brain damage;Complement Factor H;Creatinine;creatinine blood level;diagnosis;Dialysis;donor;eculizumab;Edetic Acid;Emergencies;emergency;end stage renal disease;Escherichia coli;face;Female;Glomerulonephritis;haptoglobin;hemodialysis;Hemolysis;hemolytic anemia;homozygosity;hospital;human;Hypertension;hypertensive e…	iii425		Nephrology Dialysis Transplantation	Nephrol Dial Transplant	30		Introduction and Aims: Haemolytic uremic syndrome (HUS) is characterized by haemolytic microangiopathic anaemia, thrombopaenia and kidney failure with involvement of other organs. The presentation is not always complete, so it could be difficult to diagnose. Methods: We describe four patients with aHUS with distinct presentation and evolution, with good response to eculizumab. Results: Case 1:Wom…	A. Ãvila, Dr Peset Universitary Hospital, Nephrology, Valencia, Spain	https://www.embase.com/search/results?subaction=viewrecord&id=L72207471&from=export	1										0
4707	Progression to end-stage renal disease is reduced with eculizumab in patients with atypical haemolytic uraemic syndrome	Walle JV;Johnson S;Harvey E;Kincaid J;	2015		Adult;analysis;Belgium;chronic kidney failure;clinical trial;clinical trial (topic);diagnosis;eculizumab;emergency medicine;end stage renal disease;Filtration;Glomerular Filtration Rate;glomerulus filtration rate;hazard ratio;hemolytic uremic syndrome;hospital;human;Incidence;intensive care;Kaplan Meier method;Kidney;kidney disease;kidney injury;methods;model;patient;Patients;proportional hazards…	S116		Critical Care	Crit Care	19		Introduction Atypical haemolytic uraemic syndrome (aHUS) is associated with severe kidney damage; almost one-half of adults with aHUS progress to end-stage renal disease (ESRD) after the first episode [1]. Two prospective clinical trials have assessed the efficacy of eculizumab (Ecu) in patients with aHUS [2]. We now evaluate data on progression to ESRD before and during Ecu treatment. Methods Pa…	J.V. Walle, University Hospital Ghent, Belgium	https://www.embase.com/search/results?subaction=viewrecord&id=L71938733&from=export	1										0
4738	Eculizumab for atypical hemolytic uremic syndrome in newborn: A case report	Alonso-Triana YM;Perrino MJ;	2015		article;Atypical Hemolytic Uremic Syndrome;case report;eculizumab;hemolytic uremic syndrome;hospital;human;newborn;Spain;Syndrome;	217	218	Farmacia Hospitalaria	Farm Hosp	39	4		Y.M. Alonso-Triana, Servicio de Farmacia, Hospital de AlcaÃ±iz, Teruel, Spain	https://www.embase.com/search/results?subaction=viewrecord&id=L605745040&from=export	1										0
4791	Rapidly progressive glomerulonephritis, thrombotic microangiopathy and amebic colitis: A challenging case report	Fonseca A;Leite JG;Azevedo A;Lacerda E;Kaufman A;Rocha M;Soares M;Caldas ML;Campos L;	2014		amebiasis;Antibodies;antibody;Antiphospholipid Syndrome;assay;Autoantibodies;autoantibody;Biopsy;bleeding;boy;Brazil;case report;clinical feature;colitis;colon biopsy;Creatinine;Cyclophosphamide;diagnosis;Dialysis;diseases;dysentery;eculizumab;enalapril maleate;end stage renal disease;Gastrointestinal Hemorrhage;Glomerulonephritis;glomerulus;heart tamponade;hematocrit;hemoglobin;Hemolysis;hemolyt…			Pediatric Rheumatology	Pediatr Rheumatol	12		Introduction: Thrombotic microangiopathy (TMA) describes a pathological process of microvascular thrombosis, consumptive thrombocytopenia and microangiopathic haemolytic anaemia, leading to end-organ ischaemia and infarction. TMA is a feature of a number of clinical disorders, most commonly hemolytic uremic syndrome (HUS) and thrombotic thrombocytopaenic purpura. Several molecular mechanisms medi…	A. Fonseca, Pediatric Rheumatology, Hospital Federal Dos Servidores Do Estado, Rio de Janeiro, Brazil	https://www.embase.com/search/results?subaction=viewrecord&id=L71686988&from=export	1										0
4797	Systemic complement activation and complement mutations in ehec associated pediatric hemolytic uremic syndrome	Fikuart S;Ahlenstiel T;Bergmann C;Kirschfink M;Pape L;	2014		analysis;Atypical Hemolytic Uremic Syndrome;Child;complement;Complement Activation;Complement C5;complement inhibition;complement regulation;complement system;complication;complications;diagnosis;Dialysis;disease course;diseases;eculizumab;epidemic;Escherichia;Escherichia coli;exon;Exons;gene;genetic analysis;Germany;hemolytic uremic syndrome;hospital;human;in vitro study;lactate dehydrogenase;ma…	1678		Pediatric Nephrology	Pediatr Nephrol	29	9	Introduction: In contrast to atypical hemolytic uremic syndrome (HUS), only few data are published on systemic activation of the complement system and mutations in complement genes in Escherichia coli (EHEC) associated pediatric HUS. Material and methods: Complement activation (CH50, APH50, SC5b- 9, C3d) was analyzed at four time points over six months in 25 children with EHEC associated HUS who …	S. Fikuart, Hannover Medical School, Germany	https://www.embase.com/search/results?subaction=viewrecord&id=L71662373&from=export	1										0
4806	Eculizumab as an off-label therapy in neurological injury in hemolitic uremic syndrome. A case report with good outcome	Giordano M;Resta A;Messina G;Sciruicchio V;Santangelo L;Depalo T;	2014		aphasia;Atypical Hemolytic Uremic Syndrome;Brain;brain damage;brain microcirculation;brain vasculitis;case report;Child;diagnosis;Dialysis;Diarrhea;dizziness;drug;eculizumab;electroencephalogram;hemisphere;hemodialysis;hemolytic uremic syndrome;hospital;human;informed consent;injuries;injury;irritability;Italy;kidney function;Meningococcus vaccine;methods;microangiopathy;microcirculation;Nephrolo…	1792		Pediatric Nephrology	Pediatr Nephrol	29	9	Introduction: Eculizumab has been approved for the therapy of atypical Hemolytic Uremic Syndrome (HUS). It has been suggested also in D+ HUS but further controlled prospective evaluation is needed. In particular, when neurological impairment occurs, some authors suggest its use. Material and methods: Gianvito, 4 y.o., was admitted to our hospital for diarrhea and classic symptomatic triad of HUS.…	M. Giordano, Uo Pediatric Nephrology And Dialysis, Pediatric Hospital Giovanni XXIII, Bari, Italy	https://www.embase.com/search/results?subaction=viewrecord&id=L71662744&from=export	1										0
4808	CFH gene mutation in a case of shigatoxin associated hemolytic uremic syndrome	Caillaud C;Zaloszyc A;Pichault V;Fremeaux-Bacchi V;Terzic J;Menouer S;Fischbach M;	2014		acute gastroenteritis;analysis;anemia;antibiotic agent;case report;CFH gene;complement;Complement Factor H;Dialysis;eculizumab;Escherichia;Escherichia coli;France;Gastroenteritis;gene;gene mutation;Hemolysis;hemolytic anemia;hemolytic uremic syndrome;Hemolytic-Uremic Syndrome;heterozygous mutation;human;Immunotherapy;knowledge;methods;microangiopathy;Mutation;Nephrology;organ;patient;society;Synd…	1794		Pediatric Nephrology	Pediatr Nephrol	29	9	Introduction: We report the case of a patient with shigatoxin (ST) associated hemolytic-uremic syndrome (HUS) with a concomitant heterozygous CFH gene mutation. Material and methods: Our 18 months patient was presenting with a hemolytic anemia and thrombotic microangiopathy in a context of acute gastroenteritis. The patient didn't show severe organ failure, especially he didn't require dialysis. …	C. Caillaud, Service De Pediatrie 1, Centre Hospitalier Universitaire De Strasbourg, France	https://www.embase.com/search/results?subaction=viewrecord&id=L71662750&from=export	1										0
4810	Rickettsia induced atypical haemolytic uremic syndrome - Case report	El Naggari M;Abdelmogheth AA;Nabhani DA;Muharrmi ZA;Elnour I;	2014		ankle;antibiotic agent;arm;Biopsy;boy;case report;Child;child health;complement;Complement Activation;convulsion;creatine kinase;Creatinine;death;deficiency;diagnosis;Dialysis;diseases;doxycycline fosfatex;drug;eculizumab;electrolyte;end stage renal disease;examination;Female;Fever;headache;health;hematuria;Hemolysis;hospital;human;immune deficiency;infection;joint;joint swelling;kidney biopsy;ki…	1799		Pediatric Nephrology	Pediatr Nephrol	29	9	Introduction: aHUS is a genetic, devastating life threatening disease that may cause sudden death vital organ damage, with 65% may require permanent renal dialysis. It is a complement mediated Thrombotic Micro Angiopathy (TMA) with a clinical characteristic of thrombocytopenia, evidence of microangiopathic haemolysis and organ impairment or damage. Pathogenesis of aHUS is chronic uncontrolled com…	M. El-Naggari, Child Health Department, Sultan Qaboos University Hospital, Muscat, Oman	https://www.embase.com/search/results?subaction=viewrecord&id=L71662768&from=export	1										0
4841	Diagnostic challenges in thrombotic microangiopathies (TMAS): Data from a targeted analysis of the Australian / New Zealand TMA registry	Pepperell D;Best R;Engelbrecht S;Kadane R;McQuilten Z;Cannell P;Hsu D;Isbel N;Kausman J;Opat S;Phillips L;Polizzotto M;Roxby D;Ward C;Wood E;Cohney S;	2014		analysis;Australia;Australian;blood;classification;clinician;complement;cost;Creatinine;diagnosis;diagnostic test;Dialysis;disease course;drug;eculizumab;Escherichia coli;genetic analysis;health care cost;hematology;hemolytic uremic syndrome;hospital;human;immunosuppressive treatment;infection;Infections;methods;microangiopathy;Mutation;Nephrology;New Zealand;pathogenesis;patient;Patients;physici…	474			Haematologica	99		Background: Advances in the understanding of the pathogenesis of TMAs have led to recognition of distinct clinical entities: TTP (thrombotic thrombocytopenic purpura), STEC-HUS (Shiga-like toxin producing E.Coli hemolytic uremic syndrome) and atypical HUS. Where once precise classification of TMAs made little difference to the management plan, specific treatment strategies are now available for e…	D. Pepperell, Northern Blood Research Centre, Kolling Institute, Royal North Shore Hospital, Sydney, Australia	https://www.embase.com/search/results?subaction=viewrecord&id=L71700708&from=export	1										0
4852	Cardiorespiratory arrest during eculizumab infusion: A case report	Moltenis M;Hugot C;Yannaraki M;Valnet-Rabier MB;Davani S;	2014		accident;acute kidney failure;adverse drug reaction;adverse event;air conditioning;anemia;angiography;Antibodies;antibody;arousal;arthritis;Atypical Hemolytic Uremic Syndrome;blood transfusion reaction;bronchospasm;cardiopulmonary arrest;cardiopulmonary insufficiency;case report;chronic obstructive lung disease;complement;complement alternative pathway;Complement Pathway;computer assisted tomogra…	111	112	Fundamental and Clinical Pharmacology	Fundam Clin Pharmacol	28		Introduction: The atypical Hemolytic Uremic Syndrome (aHUS) is a thrombotic microangiopathy involving hemolytic anemia, thrombocytopenia and acute renal failure. The pathophysiology of aHUS is associated with dysregulation of the alternative complement pathway which the first line treatment is plasma-therapy. aHUS can also be treated with eculizumab, a recombinant humanized monoclonal antibody. I…	M. Moltenis, Centre rÃ©gional de Pharmacovigilance de Franche-ComtÃ©, Besancon, France	https://www.embase.com/search/results?subaction=viewrecord&id=L71477088&from=export	1										0
4855	Safety and efficacy of eculizumab in pediatric patients with aHUS, with or without baseline dialysis	Walle JV;Greenbaum LA;Bedrosian CL;Ogawa M;Kincaid JF;Loirat C;	2014		adverse event;age;Aged;analysis;arm;Atypical Hemolytic Uremic Syndrome;Belgium;Body Weight;Child;complement;Complement Activation;deficiency;diagnosis;Dialysis;eculizumab;Edetic Acid;end stage renal disease;hemolytic uremic syndrome;history;human;implanted spinal cord stimulator;infection;lactate dehydrogenase;methods;Morbidity;mortality;parameters;patient;Patients;pediatric patient;Plasma;Platel…	iii164		Nephrology Dialysis Transplantation	Nephrol Dial Transplant	29		Introduction and Aims: Atypical hemolytic uremic syndrome (aHUS) is characterized by chronic, uncontrolled complement activation and TMA. aHUS is associated with a high mortality and morbidity rate - 29% of children with aHUS progress to ESRD or die within the first year of diagnosis. Eculizumab (ecu) inhibits complement-mediated TMA and has been shown to improve eGFR in pediatric patients ( pts)…	J.V. Walle, UZ Gent Dienst Nefrologie, Ghent, Belgium	https://www.embase.com/search/results?subaction=viewrecord&id=L71491908&from=export	1										0
4866	The hemolytic uremic syndrome child experience of CHU hussein dey, ALGER	Chelghoum S;Hamlaoui MTH;Haddoum FH;	2014		Adult;age;Aged;anemia;Child;death;diagnosis;Dialysis;Diarrhea;Early Diagnosis;eculizumab;experience;Female;hemodialysis;hemolytic uremic syndrome;hospital;human;Infant;infusion;intensive care;kidney function;Male;methods;patient;Patients;pediatric ward;Peritoneal Dialysis;Plasmapheresis;Renal Replacement Therapy;Retrospective Studies;retrospective study;sex;Syndrome;therapy;transplantation;univer…	34		Pediatric Critical Care Medicine	Pediatr Crit Care Med	15	4	Background and aims: Hemolytic uremic syndrome (HUS) is the most common IRA child and infant cause. It is rarely described in adults. Aims: Our goal is to clarify the clinico- biological profile, aetiological and evolving entity in children cared for in the pediatric ward of our university hospital over a period of 05ans (2008-2013). Methods: This is a retrospective study from the files of patien…	S. Chelghoum, Nephrologyand Transplantation, Hospital Pr Nefissa Hamoud, Algiers, Algeria	https://www.embase.com/search/results?subaction=viewrecord&id=L71625950&from=export	1										0
4900	Is there a role for eculizumab in the treatment of severe shiga toxin associated hemolytic uremic syndrome?	Yanik MV;Feig D;	2014		abdominal compartment syndrome;acute kidney failure;Acute Kidney Injury;anemia;Antibodies;antibody;bloody diarrhea;case report;case study;Caucasian;cerebrovascular accident;chronic kidney failure;cognitive defect;complement;complement system;dehydration;Dialysis;Diarrhea;diseases;eculizumab;endothelium injury;England;Escherichia coli;Germany;Heart Arrest;hemiplegia;hemolytic anemia;hemolytic urem…	509		Journal of Investigative Medicine	J Invest Med	62	2	Case Report: Background: Hemolytic uremic syndrome is a thrombotic microangiopathy characterized by hemolytic anemia, thrombocytopenia, and acute kidney injury. A majority of pediatric cases are associated with a diarrheal illness caused by shiga toxin producing E coli (STEC-HUS). Recent evidence suggests that in addition to direct endothelial injury and inflammation, activation of the complement…	M.V. Yanik, University of Alabama at Birmingham, Birmingham, AL, United States	https://www.embase.com/search/results?subaction=viewrecord&id=L71392080&from=export	1										0
4933	Renal outcome with eculizumab in two diarrhea-associated hemolytic-uremic syndrome cases with severe neurologic involvement	Ekinci Z;Bek K;Aytac MB;Karadenizli A;Hancer VS;	2014		abdominal pain;agitation;antibiotic agent;Antibodies;antibody;Anuria;article;Blindness;blood pressure;blood smear;Brain;case report;ceftriaxone;Child;complement;Complement Pathway;Confusion;consciousness disorder;convulsion;Creatinine;creatinine blood level;Diarrhea;diarrhea associated hemolytic uremic syndrome;disease association;disease severity;drug effect;eculizumab;ego development;emergency …	46	49	Hong Kong Journal of Nephrology	Hong Kong J Nephrol	16	2	The kidney and brain are the two target organs in patients with Shiga toxin-producing Escherichia coli-associated hemolytic-uremic syndrome (STEC-HUS). Activation of the alternative complement pathway occurs in patients with STEC-HUS. A monoclonal antibody (eculizumab) directed against C5 has been reported to be effective against severe neurologic involvement in patients with STEC-HUS. We report …	Z. Ekinci, Department of Pediatric Nephrology, School of Medicine, Kocaeli University, Kocaeli, Turkey	https://www.embase.com/search/results?subaction=viewrecord&id=L600295319&from=export	1										0
4962	Eculizumab for the treatment of atypical hemolytic-uremic syndrome	Feldkamp T;	2013		Atypical Hemolytic Uremic Syndrome;eculizumab;Germany;hemolytic uremic syndrome;Hemolytic-Uremic Syndrome;note;Syndrome;	521	522	Nephrologe		8	6		T. Feldkamp, Klinik fÃ¼r Innere Medizin IV, Nieren- und Hochdruckkrankheiten, UniversitÃ¤tsklinikum Schleswig-Holstein, Christian-Albrechts-UniversitÃ¤t Kiel, Schittenhelmstr. 12, 24105 Kiel, Germany	https://www.embase.com/search/results?subaction=viewrecord&id=L372112771&from=export	0		1								0
4984	A case of acute myeloid leucaemia after EHEC infection	Hanus L;Schalk E;Schulz C;Bartsch P;Tanev I;Malfertheiner P;Mertens P;Braun-Dullaeus R;Fischer T;	2013		analysis;autoimmune disease;case report;complement;complement inhibitor;complement system;cytarabine;cytogenetics;daunorubicin;diseases;drug megadose;dysplasia;eculizumab;endemic disease;Enterohemorrhagic Escherichia coli;Escherichia;Escherichia coli;Female;follow up;genetic predisposition;Germany;hemolytic uremic syndrome;hospital;human;hypothesis;immunostimulation;immunosuppressive agent;Immuno…	166		Onkologie		36		Introduction: Recently, it has been proposed (Kristinsson et al, J Clin Oncol, 2011) that infections or autoimmune disease significantly increase the risk to develop acute myeloid leucaemia (AML) or myelodysplastic syndrome (MDS). The underlying pathomechanisms, however, remain unclear. Here, we present a case of a young female who suffered from severe infection with enterohemorrhagic Escherichia…	L. Hanus, Otto-von-Guericke-UniversitÃ¤t Magdeburg, Klinik fÃ¼r HÃ¤matologie und Onkologie, Magdeburg, Germany	https://www.embase.com/search/results?subaction=viewrecord&id=L71279209&from=export	1										0
4998	A study of how eculizumab has had an impact on the use of plasma exchange in paediatric patients with haemolytic uraemic syndrome (HUS)	Chauhan A;Douglas S;	2013		acute kidney failure;Adult;age;American;apheresis;blood;blood cell;Blood Cells;bloody diarrhea;cells;Child;Diarrhea;drug;eculizumab;erythrocyte;Escherichia coli;hemolytic anemia;human;infection;new drug;patient;Patients;pediatric patient;Pediatrics;Plasma;Plasma Exchange;Plasmapheresis;Platelet Count;review;Syndrome;toxin;United Kingdom;verotoxin;	116A	117A		Transfusion	53		Background/Case Studies: Haemolytic Uraemic Syndrome (HUS) predominantly but not exclusively affects children. HUS is a disease characterised by haemolytic anaemia, caused by the destruction of red blood cells, causing acute renal failure and a low platelet count. There are two main types of HUS: Infection induced-diarrhoea associated HUS-(D + HUS); or Typical HUS. D + HUS occurs 2-10 days after …	A. Chauhan, Specialist Therapeutic Services, National Blood and Transplant Service, Bristol, United Kingdom	https://www.embase.com/search/results?subaction=viewrecord&id=L71373557&from=export	1										0
5008	Eculizumab in shigatoxin associated hemolytic uremic syndrome: A single center matched-cohort study	Harambat J;De Charette C;Godron A;Bordes C;Delmas Y;Llanas B;	2013		age;Anuria;biological marker;boy;Child;cohort analysis;complement;Complement Activation;complication;complications;control group;Creatinine;creatinine blood level;death;diagnosis;Diarrhea;eculizumab;enzyme immunoassay;Filtration;follow up;France;Glomerular Filtration Rate;glomerulus filtration rate;hemoglobin;hemolytic uremic syndrome;hospital;human;injection;Kinetics;Laboratories;laboratory;lact…	1373		Pediatric Nephrology	Pediatr Nephrol	28	8	Objective: The role of therapeutic complement blockade in shigatoxin hemolytic uremic syndrome (STEC-HUS) is unknown. The objectives of this study were to evaluate the feasibility, tolerance and potential therapeutic interest of eculizumab (Ecz) in the treatment of STEC-HUS in children. Methods: Data from 8 children with severe STEC-HUS treated by ECZ in 2011 and 2012 were compared to those of 24…	J. Harambat, Pediatrics, Bordeaux University Hospital, Bordeaux, France	https://www.embase.com/search/results?subaction=viewrecord&id=L71127008&from=export	1										0
5012	Eculizumab in typical haemolyticuraemic syndrome (HUS) with neurological involvement	Ahlenstiel T;Hartmann H;Pape L;	2013		age;artificial ventilation;catecholamine;central nervous system;Child;colitis;consciousness;Dialysis;disability;eculizumab;epileptic state;Germany;Heart Failure;hemorrhagic colitis;hospital;human;medical school;membrane;methods;Nephrology;neurologic disease;nuclear magnetic resonance imaging;organ;oxygenation;patient;Patients;resuscitation;school;seizure;Seizures;Status Epilepticus;survivor;sympt…	1565		Pediatric Nephrology	Pediatr Nephrol	28	8	Objective: In typical HUS approximately 25% of patients (pts) show CNS involvement often leading to serious long-term disabilities. As a rescue therapy we treated children with typical HUS complicated by seizures with the C5-complementinhibitor Eculizumab (Ecu). Methods: In our center 7 children (median age 27 months, range 13- 175) with EHEC positive HUS requiring dialysis who had seizures were …	T. Ahlenstiel, Pediatric Nephrology, Hannover Medical School, Hannover, Germany	https://www.embase.com/search/results?subaction=viewrecord&id=L71127574&from=export	1										0
5013	A case of atypical hemolytic uremic syndrome treated with eculizumab	Canpolat N;Caliskan S;Yucel G;Tasdemir M;Turhan P;Sever L;	2013		adult respiratory distress syndrome;alternative medicine;analysis;anemia;Atypical Hemolytic Uremic Syndrome;blood;blood pressure;boy;case report;complement;Complement Activation;complement component C3;complement component C5;Creatinine;diagnosis;eculizumab;haptoglobin;hematuria;hemoglobin;Hemolysis;hemolytic uremic syndrome;history;hospital;Hospitalization;human;Hypertension;Infant;infusion;inte…	1565		Pediatric Nephrology	Pediatr Nephrol	28	8	Atypical hemolytic uremic syndrome (aHUS) is one of the thrombotic microangiopathies (TMA) with severe clinical manifestations and poor prognosis. Uncontrolled complement activation plays a central role in the development of the disease. Eculizumab has been described as an effective therapeutic approach for the treatment of aHUS that targets complement 5. Here we present a case report of an infan…	N. Canpolat, Pediatric Nephrology, Istanbul University, Cerrahpasa Faculty of Medicine, Istanbul, Turkey	https://www.embase.com/search/results?subaction=viewrecord&id=L71127575&from=export	1										0
5025	Success of eculizumab in the treatment of atypical hemolytic uremic syndrome	Kantar A;Gulleroglu K;Bayrakci U;Ozkaya O;Ozcan E;Baskin E;	2013		age;Atypical Hemolytic Uremic Syndrome;case study;Child;complement;complement regulation;Dialysis;diseases;eculizumab;etiology;hemolytic uremic syndrome;human;kidney failure;long term care;Nephrology;patient;Patients;Plasma;plasma therapy;Plasmapheresis;Pneumonia;Quality of Life;remission;Syndrome;therapy;Turkey;university;	1572		Pediatric Nephrology	Pediatr Nephrol	28	8	Objective:Disorders of complement regulation are the most important in the etiology of atypical hemolytic uremic syndrome. Some cases of complement dysfunction appear to respond to plasma therapy or to plasmapheresis. Recent cases reports have shown that eculizumab may be beneficial in the long term treatment of aHUS. We present our case series with aHUS, treated with eculizumab, which are resist…	A. Kantar, Pediatric Nephrology, Baskent University, Ankara, Turkey	https://www.embase.com/search/results?subaction=viewrecord&id=L71127594&from=export	1										0
5037	Fatal cerebral thrombotic macroangiopathy in hemolytic uremic syndrome	Salzmann S;Burren J;Strozzi S;Simonetti GD;Bucher BS;	2013		agitation;anemia;angiography;Antibodies;antibody;artery;blood;blood cell;blood pressure;Blood Transfusion;bloody diarrhea;boy;complement;complication;complications;Creatinine;diagnosis;Diarrhea;dysphasia;eculizumab;electroencephalogram;Erythrocyte Transfusion;Escherichia;Escherichia coli;Eye;hematuria;hemoglobin;hemolytic anemia;hemolytic uremic syndrome;Heparin;human;hydration;imaging;infection;…	29S		Swiss Medical Weekly	Swiss Med Wkly	143		Introduction: The hemolytic uremic syndrome (HUS) is clinically characterized by the triad of hemolytic anemia, thrombocytopenia and renal failure. In >90% of cases, the disease is triggered by an infection with Shiga toxin-producing Escherichia coli (STEC) harboring specific Shiga toxin and often presents with prodromal bloody diarrhea (STEC-HUS). Neurological involvement may occur during the ac…	S. Salzmann, Pediatric Nephrology, Switzerland	https://www.embase.com/search/results?subaction=viewrecord&id=L71755798&from=export	1										0
5064	Renal recovery in a child with d+hus. is eculizumab A typical drug?	Dhawan V;Ariyamuthu V;Malhotra K;Bichu P;	2013		anemia;Antibodies;antibody;bloody diarrhea;Caucasian;Child;complement;Complement Pathway;Dialysis;Diarrhea;drinking;drug;drug therapy;eculizumab;Escherichia;Escherichia coli;Female;Germany;girl;hemodialysis;hemolytic anemia;hemolytic uremic syndrome;history;human;infection;internal medicine;Kidney;kidney failure;kidney function;knowledge;literature;milk;Nephrology;non profit organization;patient;…	A37		American Journal of Kidney Diseases	Am J Kidney Dis	61	4	Hemolytic uremic syndrome (HUS) most commonly occurs secondary to infection with Shigatoxin producing Escherichia coli (STEC-HUS). Diarrhea associated HUS (D+HUS) accounts for 90% of all cases of HUS. Rare, atypical forms of HUS associated with abnormalities in complement pathways have been successfully treated with monoclonal C5 antibody eculizumab. STEC-HUS associated with O104:H4 strain have a…	V. Dhawan, Department of Internal Medicine, Nephrology Division, United States	https://www.embase.com/search/results?subaction=viewrecord&id=L71023910&from=export	1										0
5108	Clinical features and outcomes of critically ill patients with shigatoxin-induced hemolytic uremic syndrome	Braune S;Wichmann D;Von Heinz M;Nierhaus A;Becker H;Meyer G;MÃ¼ller-Schulz M;Fricke J;de Weerth A;Hoepker W;Fiehler J;Magnus T;Gerloff C;Panzer U;Stahl R;Kluge S;	2012		acute kidney failure;Adult;age;air conditioning;Antibodies;antibody;artificial ventilation;clinical feature;Critical Illness;critically ill patient;eculizumab;Escherichia;Escherichia coli;Female;Germany;hemolytic uremic syndrome;hospital;hospital admission;human;infection;intensive care;intensive care unit;Intensive Care Units;intubation;invasive ventilation;methods;mortality;neurologic disease;n…	S240		Intensive Care Medicine	Intensive Care Med	38		INTRODUCTION. In spring 2011 an unprecedented outbreak of Escherichia coli serotype O104:H4 Shiga-toxin associated haemolytic uremic syndrome (STEC-HUS) occurred in Northern Germany 1. OBJECTIVE. The aim of this study was to describe the clinical characteristics, treatments, and outcomes of critically ill patients with STEC-HUS during this outbreak. METHODS. Multicenter, retrospective, observatio…	S. Braune, University Medical Center Hamburg-Eppendorf, Department of Intensive Care Medicine, Hamburg, Germany	https://www.embase.com/search/results?subaction=viewrecord&id=L71014110&from=export	1										0
5116	Acute presentation and long-term follow-up in pediatric patients with atypical hemolytic uremic syndrome (aHUS)	Riedl M;Hofer J;Rosales A;WÃ¼rzner R;Jungraithmayr T;	2012		Antibodies;antibody;Atypical Hemolytic Uremic Syndrome;Austria;cardiopulmonary insufficiency;central nervous system;Child;chronic kidney failure;clinical study;complement;complement activity;complement system;Creatinine;diagnosis;Dialysis;diseases;eculizumab;follow up;hemoglobin;hemolytic uremic syndrome;hope;human;Hypertension;infusion;kidney function;methods;microangiopathy;Mutation;Nephrology;…	1628		Pediatric Nephrology	Pediatr Nephrol	27	9	Introduction: The atypical HUS (aHUS) is associated with a dysfunction of the alternative pathway of the complement system, leading to thrombotic microangiopathy (TMA). Long-term prognosis is poor. Material and methods: Since 2002 the international aHUS registry investigates the role of complement in aHUS and longterm outcome by collecting clinical data and analyzing TMA and complement activity p…	M. Riedl, Medical University Innsbruck, Austria	https://www.embase.com/search/results?subaction=viewrecord&id=L71386191&from=export	1										0
5117	Efficacy and safety of eculizumab in 10 children with atypical hemolytic uremic syndrome (aHUS)	Marc F;Laure AA;Theresa K;Veronique B;Michel F;Remi S;Sophie T;Veronique FB;Georges D;Chantal L;	2012		Adult;age;Antibodies;antibody;antihypertensive therapy;Atypical Hemolytic Uremic Syndrome;case report;Child;complement;Complement Factor H;Creatinine;creatinine blood level;death;Dialysis;disease duration;eculizumab;end stage renal disease;follow up;France;health care quality;Hemolysis;hemolytic uremic syndrome;human;infection;injection;methods;Mutation;Nephrology;patient;Patients;pediatric patie…	1628	1629	Pediatric Nephrology	Pediatr Nephrol	27	9	Introduction: Prognosis of aHUS a disease of complement dysregulation is poor, with one third of pediatric patients progressing to end stage renal disease or death within the first year after onset. Plasmatherapy has been first line treatment until recently. The efficiency of eculizumab, a humanized monoclonal anti-C5 antibody, has been suggested by approximately 25 case reports and the prelimina…	F. Marc, Pediatric Nephrology Unit, Chu Robert DebrÃ©, APHP, Paris VII University, Paris, France	https://www.embase.com/search/results?subaction=viewrecord&id=L71386192&from=export	1										0
5121	Hemolytic uremic syndrome outbreak in Turkey in 2011	Ekinci Z;Candan C;Alpay H;Akyuz SG;Gunduz Z;Dursun I;Caliskan S;Canpolat N;Bek K;Dursun H;Isiyel E;Oktem F;Tabel Y;Akil I;Delibas A;Gulleroglu K;Akinci N;Dincel N;Soylemezoglu O;	2012		age;Child;chronic kidney failure;clinical feature;complication;complications;Diarrhea;e-mail;eculizumab;epidemic;Escherichia coli;hemolytic uremic syndrome;hospital;hospital admission;human;Hypertension;injuries;injury;kidney injury;leukocyte count;methods;mortality;multicenter study;Nephrology;neurological complication;neutrophil;patient;Patients;Plasma;Plasma Exchange;Plasmapheresis;school;Shig…	1676	1677	Pediatric Nephrology	Pediatr Nephrol	27	9	Introduction: Hemolytic uremic syndrome (HUS) is a rare cause of acute renal injury in children in Turkey. However, in 2011 an unexpected number of D+HUS cases in the east Marmara region were observed. The aim of this retrospective multicenter study was to define the epidemiological, clinical features and prognostic factors of the HUS outbreak in Turkey in 2011. Material and methods: All pediatri…	Z. Ekinci, Kocaeli University, School of Medicine, Turkey	https://www.embase.com/search/results?subaction=viewrecord&id=L71386292&from=export	1										0
5123	A severe case of diarrhea-associated hemolytic uremic syndrome: Therapy with eculizumab	Ekinci Z;Aytac MB;	2012		abdominal pain;analysis;Anuria;blood;blood smear;case report;clonic seizure;complement;Complement Activation;Complement C3;consciousness;convulsion;Creatinine;diagnosis;Diarrhea;diarrhea associated hemolytic uremic syndrome;eculizumab;ego development;Female;girl;hallucination;haptoglobin;hemodialysis;hemoglobin;hemoglobin blood level;hemolytic uremic syndrome;Hospitalization;human;lactate dehydro…	1678		Pediatric Nephrology	Pediatr Nephrol	27	9	Introduction: Eculizumab is proposed for diarrheaassociated hemolytic uremic syndrome (D+HUS) patients with accompanying evidence of complement activation. Afew cases have been reported to be resolved completely by this treatment. Here a case of D+HUS is presented to define favorable effect of eculizumab although no sign of complement activation was detected. Material and methods: Results: Case r…	Z. Ekinci, Kocaeli University, School of Medicine, Turkey	https://www.embase.com/search/results?subaction=viewrecord&id=L71386295&from=export	1										0
5127	Benefit of Eculizumab treatment in a child with severe D+HUS?	Schriemer R;Groothoff J;Oosterveld M;Davin JC;Bouts A;	2012		acute kidney tubule necrosis;analysis;antibiotic agent;Antibodies;antibody;Anuria;Biopsy;blood;blood pressure;cerebrospinal fluid;Child;complement;Complement Activation;convulsion;Creatinine;creatinine blood level;dehydration;diagnosis;Dialysis;Diarrhea;diuresis;eculizumab;feces culture;Female;Fever;Gastroenteritis;girl;haptoglobin;history;hospital;human;Kidney;kidney biopsy;kidney cortex necrosi…	1689	1690	Pediatric Nephrology	Pediatr Nephrol	27	9	Introduction: To describe an atypical presentation of D+ HUS, with renal cortical necrosis on biopsy, treated with eculizumab. Material and methods: An 8-month old girl presented with fever and prolonged convulsion. There was a two-day history of diarrhoea and vomiting. Blood pressure was normal and there were no signs of dehydration except for tachycardia and anuria since 24 hours. Antibiotics a…	R. Schriemer, Emma Children's Hospital, AMC, Amsterdam, Netherlands	https://www.embase.com/search/results?subaction=viewrecord&id=L71386320&from=export	1										0
5131	Immunoadsorption for postdiarrheoa HUS with severe neurological involvement	Christine P;Nathalie B;Marc F;Veronique B;Marie-Alice M;Georges D;	2012		Adult;Antibodies;antibody;artificial ventilation;atrophy;basal ganglion;brain cortex lesion;Child;clearance;Coma;complement;Creatinine;creatinine clearance;Dialysis;Diarrhea;eculizumab;Escherichia;Escherichia coli;extrapyramidal syndrome;Eye;Female;France;girl;human;immunoadsorption;Immunoglobulin G;infarction;infusion;interpersonal communication;language;methods;Nephrology;neurologic disease;nuc…	1765		Pediatric Nephrology	Pediatr Nephrol	27	9	Introduction: While Eculizumab is now the first line of treatment in atypical HUS, treatment of life threatening form of Shiga-toxin-producing Escherichia coli (STEC) HUS is not well defined, with controversial data on efficiency of plasma exchange (PE) and Eculizumab treatment. Recently, IgG depletion through immunoadsorption (IgG IA) was successfully used for adult patients with delayed neurolo…	P. Christine, CHU Reims, France	https://www.embase.com/search/results?subaction=viewrecord&id=L71386485&from=export	1										0
5132	Diarrhea associated hemolytic uremic syndrome cases increased in turkey in 2011: Single center experience	Yilmaz A;Yildirim ZY;Aksu BY;Bilge I;Emre S;	2012		Adult;age;Child;clearance;clinical feature;complement;Complement C3;Creatinine;creatinine blood level;creatinine clearance;Diarrhea;diarrhea associated hemolytic uremic syndrome;eculizumab;epidemic;Europe;experience;Germany;hemodialysis;hemoglobin;hemoglobin blood level;hemolytic uremic syndrome;Hospitalization;human;methods;Nephrology;neurologic disease;patient;Patients;Plasma;Plasma Exchange;Pl…	1769		Pediatric Nephrology	Pediatr Nephrol	27	9	Introduction: Although Hemolytic Uremic Syndrome (HUS) is not very frequent in Turkey, during the outbreak of STEC HUS epidemic in Europe in 2011, we observed diarrhea associated HUS cases in Istanbul. The aim of this study is to assess the clinical features and prognosis of the patients treated and followed during this period. Material and methods: A total of 9 cases were identified with diarrhe…	A. Yilmaz, Istanbul University, Istanbul Medical Faculty, Pediatric Nephrology Department, Turkey	https://www.embase.com/search/results?subaction=viewrecord&id=L71386493&from=export	1										0
5138	Protein a immunoadsorption in severe escherichia coli O104: H4-associated hemolytic uremic syndrome with neurological complications	Stracke S;Ernst F;Dressel A;Friesecke S;Abel P;Selleng K;Fiene M;Weissen Born K;Schmidt BMW;Schiffer M;Felic SB;Lerch MM;Mayerle J;Kielstein JT;Greinacher A;	2012		air conditioning;Antibodies;antibody;aphasia;artificial organ;artificial ventilation;Autoantibodies;autoantibody;complication;complications;delirium;eculizumab;enteritis;Escherichia;Escherichia coli;Escherichia coli O104;European;Germany;hemolytic uremic syndrome;human;immunoadsorption;Immunoglobulin G;infection;kidney failure;kidney function;methods;myoclonus;neurologic disease;neurological comp…	583		International Journal of Artificial Organs	Int J Artif Organs	35	8	Background: In May 2011, an outbreak of Shiga toxin-producing enterohemorrhagic E coli (EHEC) O104: H4 in Northern Germany caused many patients to suffer from hemolytic uremic syndrome, some additionally developing severe neurological deficits. Treatment with plasma exchange and eculizumab was ineffective for the neurological symptoms. Under the assumption of an autoantibody- mediated process, we…	S. Stracke	https://www.embase.com/search/results?subaction=viewrecord&id=L71756726&from=export	1										0
5144	Rapid response of diarrhea-associated hemolytic uremic syndrome (D+HUS) to eculizumab administration	Saini S;Moudgil A;Luban N;Fasano R;Doros L;	2012		Acute Disease;acute kidney failure;anemia;Antibodies;antibody;bloody diarrhea;case report;cell damage;complement;Complement Activation;Complement Factor H;complement regulation;complement system;continuous renal replacement therapy;Diarrhea;diarrhea associated hemolytic uremic syndrome;diseases;eculizumab;endothelium cell;epileptic state;erythrocyte;Escherichia;Escherichia coli;feces culture;Fema…	1028		Pediatric Blood and Cancer	Pediatr Blood Cancer	58	7	Background: Diarrhea-associated hemolytic uremic syndrome (D+HUS) is an acute disease characterized by prodromal diarrhea followed by acute renal failure and most often occurs due to infection with Shiga-toxin (Stx) producing Escherichia coli. Apart from supportive therapy, there are presently no specific treatments. Atypical (D-) HUS (aHUS) is associated with abnormalities of complement regulati…	S. Saini, Children's National Medical Center, Washington, DC, United States	https://www.embase.com/search/results?subaction=viewrecord&id=L70986436&from=export	1										0
5154	Main paper shiga-toxin induced hus	Martin N;Ulrich K;Jan B;JÃ¶rn B;Reinhard B;Jan K;Hermann H;Tobias FM;Leyla R;Bernhard MWS;Harald S;JÃ¼rgen S;Tanja K;Menne J;Mario S;	2012		Acute Disease;Adult;algorithm;Algorithms;analysis;antibiotic agent;antibiotic therapy;artificial ventilation;clinical outcome;data analysis;death;Dialysis;disease course;eculizumab;Edetic Acid;Enterohemorrhagic Escherichia coli;evoked response audiometry;fenugreek;Germany;glucocorticoid;hemolytic uremic syndrome;hospital;human;kidney function;methods;neurologic disease;parameters;patient;Patients…	ii372		Nephrology Dialysis Transplantation	Nephrol Dial Transplant	27		Introduction and Aims: From May until July 2011 Northern Germany observed the largest reported outbreak of Shiga toxin-induced hemolytic uremic syndrome (HUS) caused by consumption of fenugreek sprouts contaminated with enterohaemorrhagic E. coli (EHEC) O104:H4. We present the clinical course and outcome with different treatment algorithms. Methods: We analyzed data of 298 adult patients with HUS…	N. Martin, Universital Hospital Schleswig, Holstein, Germany	https://www.embase.com/search/results?subaction=viewrecord&id=L70766405&from=export	1										0
5155	Best supportive care and therapeutic plasma exchange	Kielstein J;Beutel G;Fleig S;Steinhoff J;Meyer T;Hafer C;Bramstedt J;Busch V;Vischedyk M;Kuhlmann U;Ries W;Mitzner S;Mees S;Stracke S;NÃ¼rnberger J;Gerke P;Wiesner M;Sucke B;Abu-Tair M;Kribben A;Klause N;Schindler R;Merkel F;Schnatter S;Dorresteijn E;Samuelsson O;Brunkhorst R;Stec-Hus Registry G;	2012		age;analysis;artificial ventilation;best supportive care;Creatinine;death;Dialysis;disease severity;eculizumab;Edetic Acid;evoked response audiometry;Female;Germany;Hemolysis;hospital;hospital admission;hospital discharge;Hospitalization;human;Laboratories;laboratory;medical school;methods;model;mortality;Nephrology;Netherlands;neurologic disease;patient;Patients;Plasma;Plasma Exchange;Plasmapher…	ii373	ii374	Nephrology Dialysis Transplantation	Nephrol Dial Transplant	27		Introduction and Aims: May 22nd marks the beginning of a Shiga-toxin-producing E. coli (STEC) O104:H4 outbreak in Northern Germany. By its end on July 27th, it had claimed 52 deaths among 3,052 STEC and 733 confirmed HUS cases. Here we provide the first analysis of data of an online registry which had been created for (Figure Presented) clinical outbreak surveillance by the German Society of Neph…	J. Kielstein, Medical School of Hannover, Germany	https://www.embase.com/search/results?subaction=viewrecord&id=L70766409&from=export	1										0
5158	An outbreak of shiga-toxin producing E. Coli O104:H4 hemolytic uremic syndrome (STEC-HUS) in germany: Presentation and short term outcome in children. A report of the german pediatric HUS registry	Loos S;Kemper MJ;	2012		Adult;age;analysis;Child;complication;complications;Dialysis;eculizumab;Edetic Acid;Escherichia coli;evoked response audiometry;follow up;Germany;hemolytic uremic syndrome;human;kidney function;medical record;Medical Records;methods;Morbidity;Nephrology;neurological complication;patient;Patients;pediatric hospital;Plasmapheresis;Prognosis;register;Registries;Renal Replacement Therapy;seizure;Seiz…	ii15		Nephrology Dialysis Transplantation	Nephrol Dial Transplant	27		INTRODUCTION AND AIMS: In May and June 2011 the largest known HUS outbreak occurred in adults but also children in northern Germany. Since, quite unusually, a large number of adults was affected and the causative E. coli strain, serotype O104:H4, showed an atypical virulence factor pattern, it was speculated that this outbreak was associated with an aggressive course and an unfavourable prognosis…	S. Loos, Pediatric Nephrology, Hamburg, Germany	https://www.embase.com/search/results?subaction=viewrecord&id=L70766922&from=export	1										0
5159	The 2011 EHEC-HUS outbreak - An analysis of German EHEC registry	Beutel G;Kielstein JT;Fleig S;Brunkhorst R;	2012		age;analysis;artificial ventilation;best supportive care;Creatinine;death;Dialysis;disease severity;eculizumab;Female;Germany;Hemolysis;hospital;hospital discharge;Hospitalization;human;Laboratories;laboratory;mortality;Netherlands;neurologic disease;patient;Patients;Plasma;Plasma Exchange;Plasmapheresis;register;Registries;respiratory failure;seizure;Seizures;severe renal impairment;Shiga toxin …	301		Medizinische Klinik	Med Klin	107	4	Objective. May 22nd marks the beginning of a Shiga-toxin-producing E. coli (STEC) O104:H4 outbreak in Northern Germany. By its end on July 27th, it had claimed 52 deaths among 3,052 STEC and 733 confirmed HUS cases. Method. To describe short term effectiveness of: best supportive care (BSC), therapeutic plasma exchange (TPE), and TPE with eculizumab (TPE-Ecu) in 610 patients with suspected HUS tr…	G. Beutel, Abteilung fÃ¼r HÃ¤matologie, HÃ¤mostaseologie, Onkologie und Stammzelltransplantation, Germany	https://www.embase.com/search/results?subaction=viewrecord&id=L70850830&from=export	1										0
5160	Septic shock and ARDS after Eculizumab application in Shiga-toxin associated HUS during the outbreak of Shiga toxin-producing enterohaemorrhagic E. coli O104:H4	RÃ¶mer S;Schaumburg F;Karch H;Schwindt W;Waltenberger J;Lebiedz P;	2012		Adult;adult respiratory distress syndrome;Antibodies;antibody;arm;Bacteremia;bacterium;blood;blood culture;case report;catecholamine;Caucasian;complement;Complement Activation;complement factor;complement system;critically ill patient;eculizumab;ego development;Enterohemorrhagic Escherichia coli;epidemic;epileptic state;Escherichia coli;Female;gel electrophoresis;Germany;hemolytic uremic syndrome…	329	330	Medizinische Klinik	Med Klin	107	4	Objective. Eculizumab is a monoclonal antibody targeting the complement factor C5 and inhibiting terminal complement system (Figure presented) activation. It has been successfully applied in hemolytic-uremic syndrome (HUS) during the EHEC outbreak in Mai 2011 in Germany. The effect of the monoclonal antibody in critically ill patients is completely unknown. In this case report we present a seriou…	S. RÃ¶mer, Medizinische Klinik und Poliklinik C, Kardiologie und Angiologie, UniversitÃ¤tsklinikum, MÃ¼nster, Germany	https://www.embase.com/search/results?subaction=viewrecord&id=L70850841&from=export	1										0
5168	Hemolytic uremic syndrome with severe neurological involvement: How should it be managed?	Amouroux C;Adra AL;Mouba JF;Tenenbaum J;Ichay L;Dalla-Vale F;Milesi C;Morin D;	2012		Antibodies;antibody;aphasia;article;basal ganglion;blood;blood sampling;boy;Brain;brain damage;brain stem;case report;Child;clinical feature;complement;complement factor;diagnosis;Dialysis;Diarrhea;eculizumab;examination;Female;France;Gastroenteritis;girl;hemolytic uremic syndrome;human;hypothalamus periventricular nucleus;kidney function;literature;Male;membrane;motor performance;neurologic dise…	150	155	Archives de Pediatrie	Arch Pediatr	19	2	Introduction: The management of diarrhea-associated hemolytic and uremic syndrome (D+ HUS) with severe acute neurological involvement continues to be debated. We report on 2 cases and discuss the treatment. Case report 1: A 2.5-year-old girl presented with generalized seizures during gastroenteritis. Blood tests revealed features of HUS and a pyramidal syndrome was found on physical examination. …	C. Amouroux, Service de nÃ©phrologie pÃ©diatrique, DÃ©partement de pÃ©diatrie, Centre de rÃ©fÃ©rence des maladies rÃ©nales rares du sud-ouest (SORARE), FacultÃ© de mÃ©decine de Montpellier-NÃ®mes, CHRU de Montpellier, 371, avenue du Doyen-G.-Giraud, 34000 Montpellier, France	https://www.embase.com/search/results?subaction=viewrecord&id=L364219115&from=export	1										0
5202	Complement blockade by eculizumab: New therapeutic option for shiga-toxin associated hemolytic uremic syndrome?	Malina M;Kirschfink M;Boppel T;Fremeaux-Bacchi V;Schaefer F;	2011		Adolescent;Antibodies;antibody;Anuria;blood level;borderline hypertension;central nervous system;complement;Complement Activation;complex formation;consciousness;coordination;Dialysis;eculizumab;Escherichia coli O157;Eye;eye movement;Female;gene;Germany;girl;hemiplegia;hemodialysis;Hemolysis;hemolytic uremic syndrome;human;Hypertension;infection;infusion;kidney function;microangiopathy;motor coor…	1677	1678	Pediatric Nephrology	Pediatr Nephrol	26	9	Background: Hemolytic uremic syndrome (HUS) is a thrombotic microangiopathy that occurs either secondary to shiga-toxin (STX) producing E. coli infection or as an atypical form associated with genetic abnormalities in complement regulators. Inhibition of terminal complement complex formation by the monoclonal C5 antibody eculizumab has recently shown efficacy in atypical HUS1. Case: We report on …	M. Malina, Division of Pediatric Nephrology, Center for Pediatrics and Adolescent Medicine, Heidelberg, Germany	https://www.embase.com/search/results?subaction=viewrecord&id=L70530787&from=export	1										0
5205	Complement activations in hemolytic uremic syndrome	Karpman D;	2011		alternative complement pathway C3 C5 convertase;Antibodies;antibody;Atypical Hemolytic Uremic Syndrome;blood;blood cell;Blood Cells;cell activation;cells;complement;Complement Activation;complement deposition;complement factor;Complement Factor H;complement regulation;eculizumab;Endothelial Cells;endothelium cell;Enterohemorrhagic Escherichia coli;hemolytic uremic syndrome;human;injuries;injury;k…	1745		Pediatric Nephrology	Pediatr Nephrol	26	9	Atypical hemolytic uremic syndrome (HUS) has been strongly associated with complement activation via the alternative pathway. This may be due to mutations in complement regulators such as factor H, factor I and membrane-cofactor protein CD46 leading to loss-offunction as well as mutations in complement factors C3 and factor B leading to gain-of-function. In addition, mutations in thrombomodulin m…	D. Karpman, Department of Pediatrics, Clinical Sciences Lund, Lund University, Lund, Sweden	https://www.embase.com/search/results?subaction=viewrecord&id=L70530985&from=export	1										0
5233	Eculizumab (soliris) in atypical hemolytic uremic syndrome refractory to plasma therapy: Analysis from a phase 2 trial	Alexander W;Legendre C;	2011		Adult;analysis;anemia;Atypical Hemolytic Uremic Syndrome;clinical article;conference paper;controlled clinical trial (topic);Diarrhea;eculizumab;France;headache;hemolytic uremic syndrome;human;kidney function;paroxysmal nocturnal hemoglobinuria;Plasma;plasma therapy;Plasmapheresis;Platelet Count;soliris;Syndrome;therapy;thrombotic thrombocytopenic purpura;	48	49	P and T	P T	36	1		W. Alexander, UniversitÃ© Paris Descartes, Paris, France	https://www.embase.com/search/results?subaction=viewrecord&id=L361156422&from=export	0		1								0
														Totals:	230	2	28	2	4	12	31	6	3	5	14

## Sheet: 2 - Reference checks
Mentioned by article #	Author	Title	Pub year	Journal name	Volume	Issue	Duplicate with	Rejected (record also obtained with systematic search)	Rejected (article not available)	Rejected (article does not contain original data (e.g. review, editorial, study protocol)	Rejected (article does not contain relevant outcome data, e.g. basic science article, epidemiological studies or other studies without relevant outcome data)	Rejected (data overlaps (probably) substantially with other included study)	Rejected (less than 5 included patients that (possibly) satisfy inclusion criteria (after (when applicable) deducting overlap with other included studies))	Rejected (no included patients with HUS stated or expected to be exclusively due to infection)	Rejected (no included patients stated to be treated with eculizumab)	Rejected (outcome data not provided separately for patients with HUS exlusively due to infection)	Rejected (outcome data not provided separately for patients treated with eculizumab)
208	Agbas et al	Outbreak of Shiga toxin-producing Escherichia coli-associated hemolytic uremic syndrome in Istanbul in 2015: outcome and experience with eculizumab.	2018	Pediatr Nephrol	33		153	1
69	Ahlenstiel-Grunow et al.	Systemic complement activation and complement gene analysis in enterohaemorrhagic Escherichia coli-associated paediatric haemolytic uraemic syndrome	2016	Nephrol Dial Transplant	31		190	1
734	Allen and Licht	Pandemic H1N1 influenza A infection and (atypical) HUS--more than just another trigger	2011	Pediatr Nephrol	26					0					1
2357	Ardissino et al	Hemoconcentration: a major risk factor for neurological involvement in hemolytic uremic syndrome	2015	Pediatr Nephrol	30					0					1
2357	Ardissino et al	Early volume expansion and outcomes of hemolytic uremic syndrome	2016	Pediatrics	137		1826	1
717	Ardissino et al	A simple prognostic index for shigatoxin-related hemolytic uremic syndrome at onset: data from the ItalKid-HUS network	2018	Eur J Pediatr	177					0					1
208	Arvidsson et al	Shiga toxin-induced complement-mediated hemolysis and release of complement-coated red blood cell-derived microvesicles in hemolytic uremic syndrome	2015	J Immunol	194		251	1
2776	Balestracci et al	Dehydration at admission increased the need for dialysis in hemolytic uremic syndrome children	2012	Pediatr. Nephrol.	27					0					1
2776	Balestracci et al	Early erythropoietin in post-diarrheal hemolytic uremic syndrome: A case-control study	2015	Pediatr. Nephrol.	30					0					1
177	Banerjee et al	Streptococcus pneumoniae-associated hemolytic uremic syndrome among children in North America	2011	Pediatr Infect Dis J	30					0					1
37	Bauer et al.	Neurological involvement in children with E. coli O104:H4-induced hemolytic uremic syndrome	2014	Pediatric Nephrology	29					0		1 (0180)
177	Bitzan et al	Complement depletion and Coombs positivity in pneumococcal hemolytic uremic syndrome (pnHUS). Case series and plea to revisit an old pathogenetic concept.	2018	Int J Med Microbiol	308										1
1313	Bradley et al	Epidemiology of a large restaurant-associated outbreak of Shiga toxin-producing Escherichia coli O111:NM	2012	Epidemiol Infect	140					0					1
69	Brady et al.	Typical Hus: evidence of acute phase complement activation from a daycare outbreak	2016	J Clin Exp Nephrol	1		709	1
1313	Brown et al	Outbreak of shiga toxin-producing Escherichia coli serotype O26:H11 infection at a child care center in Colorado	2012	Pediatr Infect Dis J	31					0				1
91	Brown et al	Severe acute neurologic involvement in children with hemolytic-uremic syndrome	2021	Pediatrics	147					0					1
2357	Bruyand et al	Surveillance du syndrome hémolytique et urémique post-diarrhéique chez l'enfant de moins de 15 ans en France en 2015	2016	-	-				0 (the article itself is not available, but a newer version of the same analysis (from 2017 instead of 2015) is available online).	0	1
2776	Bruyand et al	Paediatric haemolytic uraemic syndrome related to Shiga toxin-producing Escherichia coli, an overview of 10 years of surveillance in France, 2007 to 2016	2019	Eurosurveillance	24					0	1
2776	Buder et al	Neurodevelopmental long-term outcome in children after hemolytic uremic syndrome	2015	Pediatr. Nephrol.	30					0					1
2795	Buelli et al	Complement activation contributes to the pathophysiology of Shiga toxin-associated hemolytic uremic syndrome	2019	Microorganisms	7					1
2776	Buvens et al	Verocytotoxin-producing Escherichia coli O128ab:H2 bacteremia in a 27-year-old male with hemolytic-uremic syndrome	2013	J. Clin. Microbiol.	51					0					1
125	Colic et al	Management of an acute outbreak of diarrhoea-associated haemolytic uraemic syndrome with early plasma exchange in adults from southern Denmark: an observational study	2011	Lancet	378					0					1
313	Combe et al	Immunoadsorption in patients with haemolytic uraemic syndrome	2011	Lancet	379					0			1
1313	Corogeanu et al	Therapeutic concentrations of antibiotics inhibit Shiga toxin release from enterohemorrhagic E. coli O104:H4 from the 2011 German outbreak	2012	BMC Microbiol	12										1
e.g. 156	Delmas et al.	Outbreak of Escherichia coli O104: H4 haemolytic uraemic syndrome in France: outcome with eculizumab.	2014	Nephrol Dial Transplant	29		162	1
2776	Derad et al	Hypertension and mild chronic kidney disease persist following severe haemolytic uraemic syndrome caused by Shiga toxin-producing Escherichia coli O104:H4 in adults	2016	Nephrol. Dial. Transplant.	31		257	1
140	Dhawan et al	Renal recovery in a child with D+HUS. Is eculizumab a typical drug?	2013	Am J Kidney Dis	61		5064	1
208	Dinh et al	Safe and effective use of eculizumab in the treatment of severe Shiga toxin Escherichia coli-associated hemolytic uremic syndrome	2015	Am J Health Syst Pharm.	72		355	1
3104	Diurno et al	Eculizumab treatment in patients with COVID-19: preliminary results from real life ASL Napoli 2 Nord experience	2020	Eur. Rev. Med. Pharmacol. Sci.	24					0				1
125	Donnerstag et al	Patterns in early diffusion-weighted MRI in children with haemolytic uraemic syndrome and CNS involvement	2012	Eur Radiol	22					0					1
370	Dücker et al	Clinical symptoms, treatment and outcome of EHEC and EHEC-HUS patients treated as in-patients	2011	Dtsch Med Wochenschr	136					0		1 (0180)
37	Ekinci et al	Renal outcome with eculizumab in two diarrhea-associated hemolytic ureamic syndrome cases with severe neurologic involvement.	2014	Hong Kong Journal of Nephrology	16		4933	1
37	Ekinci et al.	Hemolytic uremic syndrome outbreak in Turkey in 2011	2013	Turk J Pediatr	55		322	1
88	Fakhouri and Loirat	Anticomplement treatment in atypical and typical hemolytic uremic syndrome	2018	Semin Hematol	55		69	1
69	Ferraris et al.	Activation of the alternative pathway of complement during the acute phase of typical haemolytic uraemic syndrome	2015	Clin Exp Immunol	181					0					1
2776	Ge et al	Microparticle generation and leucocyte death in Shiga toxin-mediated HUS	2012	Nephrol. Dial. Transplant.	27		1169	1
196	Germinario et al	Community-wide outbreak of haemolytic uraemic syndrome associated with Shiga toxin 2-producing Escherichia coli O26:H11 in southern Italy, summer 2013	2016	Euro Surveill	21					0					1
177	Gilbert et al	Does dysregulated complement activation contribute to haemolytic uraemic syndrome secondary to Streptococcus pneumoniae?	2013	Med Hypotheses	81		471	1
91	Giordano et al	A pediatric neurologic assessment score may drive the eculizumab-based treatment of Escherichia coli-related hemolytic uremic syndrome with neurological involvement	2019	Pediatr Nephrol	34		196	1
37	Gitiaux et al	Brain magnetic resonance imaging pattern and outcome in children with haemolytic-uraemic syndrome and neurological impairment treated with eculizumab.	2013	Dev Med Child Neurol	55		210	1
192	Goldwater and Bettelheim	Treatment of enterohemorrhagic Escherichia coli (EHEC) infection and hemolytic uremic syndrome (HUS)	2012	BMC Med	10					1
125	Greinacher et al	Treatment of severe neurological deficits with IgG depletion through immunoadsorption in patients with Escherichia coli O104:H4-associated haemolytic uraemic syndrome: a prospective trial	2011	Lancet	378		311	1
2776	Grisaru et al	Diarrhea-associated hemolytic uremic syndrome in southern Alberta: A long-term single-centre experience	2011	Paediatr. Child Health	16					0					1
65	Harambat et al	Eculizumab in shigatoxin associated hemolytic uremic syndrome: a single center matched-cohort study	2013	Pediatr Nephrol	28		5008	1
247	Hauswaldt et al	Lessons learned from outbreaks of Shiga toxin producing Escherichia coli	2013	Curr Infect Dis Rep	15					1
313	Hickey et al	Early volume expansion during diarrhea and relative nephroprotection during subsequent hemolytic uremic syndrome	2011	Arch Pediatr Adolesc Med	165					0					1
763	Holle et al	Complement activation in children with Streptococcus pneumoniae associated hemolytic uremic syndrome	2021	Pediatr. Nephrol.	36		73	1
208	ISRCTN Registry	A study of the benefit of a medicine called eculizumab in Shiga-toxin producing E. coli haemolytic syndrome	2016	-	-					1
91	Jacquinet et al	Haemolytic uremic syndrome surveillance in children less than 15 years in Belgium, 2009-2015	2018	Arch Public Heal	76										1
177	Jeantet et al	Successful treatment of a Streptococcus pneumoniae-associated haemolytic uraemic syndrome by eculizumab	2019	Clin Kidney J	12		715	1
760	Jin et al	Thrombotic microangiopathy and human immunodeficiency virus in the era of eculizumab	2016	Clin Kidney J	9		710	1
[truncated: 73 more rows]
