# Supplementary material for: Eculizumab in Shiga toxin-producing Escherichia coli hemolytic uremic syndrome: a systematic review
Source: Pediatr Nephrol. 2023 Dec 6;39(5):1369–85. doi: 10.1007/s00467-023-06216-1 (PMC10943142; doi:10.1007/s00467-023-06216-1)
Supplement: Supplementary file 4 — Supplementary file4 (XLSX 32 KB) [file 467_2023_6216_MOESM4_ESM.xlsx]

## Sheet: Article info
Article title: Eculizumab in Shiga toxin-producing Escherichia coli hemolytic uremic syndrome: a systematic review
Journal name: Pediatric Nephrology
Author names: Paul L. de Zwart*, Thomas F. Mueller, Giuseppina Spartà, Valerie A. Luyckx
*Corresponding author, email paullambertus.dezwart@uzh.ch
Affiliation corresponding author: University Children’s Hospital Zurich, department of Nephrology, Zurich, Switzerland

## Sheet: Study data
ID	Title	Author	Pub Date	Start page	End Page	Journal name	Journal name abbreviation	Volume	Issue	Study design (retrospective/prospective)	Study design (observational/experimental)	Single center/multicenter	Kind of hospital	Patient recruitment during:	Study country	Study population (specific cohort or specific characteristics)	Number of patients included in the review (treated with eculizumab upper row, treated without eculizumab lower row)	Infectious agent and serotype (distribution)	Infectious agent confirmed or assumed	Diagnostic test used for infectious agent	Age distribution	Percent female	Patient state at admission (n) (initial presentation)(including Hb, thrombocytes, LDH, Creatinin, diarrhea, neurological symptoms, IC or ward)	Patient state eventually, during hospital stay (o)	Complement-related laboratory assays before eculizumab	Complement-related laboratory assays after eculizumab administration	Genetic testing	Indication for eculizumab	Eculizumab dosage	Eculizumab (amount of times administered or duration of treatment)	Time after disease onset eculizumab was first administered	Other treatment details (i.e. plasmapheresis, antibiotics, immunosuppression)	Length of follow-up	N of patients who died	Causes of death (if known)	N of patients with long-term kidney damage	N of patients with long-term neurological damage	Other relevant outcomes	(possible) side effects of eculizumab
56	Eculizumab in Typical Hemolytic Uremic Syndrome (HUS) With Neurological Involvement	Pape L;Hartmann H;Bange FC;Suerbaum S;Bueltmann E;Ahlenstiel-Grunow T;	2015 Jun	e1000		Medicine	Medicine (Baltimore)	94	24	Retrospective	Observational	Single center	University hospital	2011 - 2014	Germany	Pediatric patients with STEC-HUS with neurological symptoms treated with eculizumab	11	STEC in 11/11 (at least 1/11 with O157 serotype, no further serotype information)	Confirmed in 11/11	Stool culture (8 patients), Stool Shiga toxin molecular test (2 patients), O157-specific IgM antibodies (1 patient)	Median 22 mos., range 11-175 mos.	55 (6/11 female, 5/11 male)	Neurologic symptoms in 11/11 (1 focal seizure with hemiparesis in 1/11, repeated generalized tonic clonic convulsions with hemiparesis in 1/11, status epilepticus in 2/11, 1 generalized tonic clonic convulsion in 7/11)	Disturbance of conscienceness in 10/11 (somnolence in 8/11, stupor in 2/11)	No information	No information	11/11 patients underwent mutation screening; no observed HUS-associated genetic variants	Evident neurological symptoms in the presence of active HUS	According to pediatric prescribing information for atypical HUS as approved by the FDA	6 doses in 2/11; 2 doses in 3/11; 1 dose in 6/11	Within 4 hours after developing seizures, or (when seizures developed elsewhere) at transfer to the clinic	Dialysis in 11/11, plasmapheresis in 0/11, mechanical ventilation at ICU in 5/11	Range 6-12 mos.	1/11	Cardiac failure	Long-term dialysis in 0/10 survivors	Severe neurological dysfunction in 1/10 survivors (not further specified); only subjective deficits in 1/10 survivors (reduced performance regarding concentration and speed of mental processing), no permanent damage in 8/10 survivors	None	No side effects observed
																	No non-eculizumab patients
76	Eculizumab exposure in children and young adults: indications, practice patterns, and outcomes-a Pediatric Nephrology Research Consortium study	Muff-Luett M;Sanderson KR;Engen RM;Zahr RS;Wenderfer SE;Tran CL;Sharma S;Cai Y;Ingraham S;Winnicki E;Weaver DJ;Hunley TE;Kiessling SG;Seamon M;Woroniecki R;Miyashita Y;Xiao N;Omoloja AA;Kizilbash SJ;Mansuri A;Kallash M;Yu Y;Sherman AK;Srivastava T;Nester CM;	2021 Aug	2349	2360	Pediatric Nephrology	Pediatr Nephrol	36	8	Retrospective	Observational	Multicenter	Mixed (mostly university hospitals, one non-university hospital)a	Aug 2008 - Jul 2015	USA	Patients <= 25 years old with STEC-HUS or non-STEC infection-related TMA treated with eculizumabc	23	STEC in 18/23 (no serotype information), non-Shiga toxin-producing E. coli in 1/23 (O157), Clostridium septicum in 1/23, unknown infection in 3/23	No information	No information	Average 9.1 yrs., range 0.1-25 yrs.k	47k	No information	No information	No information	No information	Unknown fraction of patients underwent genetical testing; no observed aHUS-associated genetic variants in the STEC-HUS patients.	Neurologic impairment in 43.4%, risk of death in 13%, other less common indications are not mentioned	No information	Median duration 1.8 mos.	No information	Dialysis in 17/23 (at initiation of eculizumab) (15/18 STEC-HUS, 2/5 non-STEC infectious HUS)	Median 11.7 mos., IQR 5.4-26.2 (q)	2/23 (both with STEC-HUS)	No information provided separately for infection-associated HUS patients	Dialysis in 3/21 survivors (all with STEC-HUS), eGFR median increase of 73.3 (86.4) at follow-up compared to initiation of eculizumab in STEC-HUS (non-STEC infectious HUS) patients.	No information	None	Bacterial infection in 5/23 (4 in STEC-, 1 in non-STEC infectious HUS), viral infection 1/23 (in STEC-HUS)
																	No non-eculizumab patients
85	Eculizumab treatment in severe pediatric STEC-HUS: a multicenter retrospective study	Percheron L;Gramada R;Tellier S;Salomon R;Harambat J;Llanas B;Fila M;Allain-Launay E;Lapeyraque AL;Leroy V;Adra AL;Bérard E;Bourdat-Michel G;Chehade H;Eckart P;Merieau E;Piètrement C;Sellier-Leclerc AL;Frémeaux-Bacchi V;Dimeglio C;Garnier A;	2018 Aug	1385	1394	Pediatric Nephrology	Pediatr Nephrol	33	8	Retrospective	Observational	Multicenter	University hospitalsa	Aug 2010 - Jul 2012	France	Pediatric patients with severed STEC-HUS or D+HUS treated with eculizumab	33	STEC in 33/33 (no serotype information)	Confirmed in 31/33, assumed in 2/33	Presence of enterohemorrhagic strain of E. coli and/or identification of the Stx1 or Stx2 genes in the stool sample or rectal swap	Median 33-39 mos., range 9-137 mos.l	52 (17/33 female, 16/33 male)	Prodromal diarrhea in 33/33; Hb 7,1 - 8,0 g/dL; thrombocytes 34 - 37,5 /nL; LDH 2987-3854 UI/L; eGFR 10,3 - 13,1 mL/min/1,73m^2 (l)	Severe STEC-HUS in 33/33 ('severe' defined as AKI with eGFR <35 in combination with acute pancreatitis or neurological manifestations or cardiac failure), cardiac involvement in 10/33, neurological involvement in 28/33, pancreatic involvement in 15/33	No information	Complement blockade was considered achieved when CH50 activity was undetectable. Complement blockade was achieved in 24/33 (72.4%) patients after the first injection of EC. The favorable outcome group had relatively more patients who displayed persistent blockade of complement activity before each eculizumab reinjection compared to the unfavorable outcome group (11/14 (79%) vs 9/15 (60%), p = 0.1…	2/33 patients (those without proven STEC-HUS) had normal alternative pathway genetics; no other information	Neurologic involvement in 20/33, cardiac and neurologic involvement in 8/33, cardiac involvement in 2/33, digestive involvement in 3/33	Mostly the same (20/33) or higher (12/33) than recommended for aHUS patients	Average 3.7 times with 'wide variation'	Median 3 days after STEC-HUS diagnosis	Dialysis in 31/33, plasma exchange in 12/33, immunoabsorption in 1/33, curative antibiotic treatment in 14/33, fresh frozen plasma infusion in 11/33	Median 6.2 mos., range 2.4-19.4 mos.	4/33	Cardiac or neurological complications from TMA	Dialysis in 0/29 survivors, eGFR below 60 in 12/29, significant proteinuria or microalbuminuria in 9/29	Neurologic sequelae in 5/29 survivors (behavioral disorders, delayed acquisitions, hypotonia, extrapyramidal syndrome, spasticity, and dystonia)	Pancreatic involvement in 4/33	Infectious adverse events in 2/33 (staphylococcal septicemia and severe chicken pox)
																	No non-eculizumab patients
91	Neurological involvement in children with hemolytic uremic syndrome	Costigan C;Raftery T;Carroll AG;Wildes D;Reynolds C;Cunney R;Dolan N;Drew RJ;Lynch BJ;O'Rourke DJ;Stack M;Sweeney C;Shahwan A;Twomey E;Waldron M;Riordan M;Awan A;Gorman KM;	2022 Feb	501	512	European Journal of Pediatrics	Eur J Pediatr	181	2	Retrospective	Observational	Multicenter	University hospitals	Jan 2005 - Dec 2018	Ireland	Pediatric patients (<= 16 years old) with STEC-HUS with neurological involvemente	8	STEC in 22/22j (O157 in 7/22, O26 in 8/22, O145 in 2/22, O111 in 1/22, unknown in 4/22)	Confirmed in 22/22	(1) isolation of an E. coli strain by culture that is known to produce Shiga toxin (stx) or harbours stx1 or stx2 gene(s), or (2) direct detection of stx1 or stx2 nucleic acid (without strain isolation) by PCR or (3) detection of E. coli serogroup specific antibodies	Median 2.6 yrs., IQR 1.1-7.4 yrs.k	59k (13/22 female, 9/22 male)	Diarrhea in 8/8, Hb 87.5k g/L, thrombocytes 51.5k/nL, Creatinine 297.5k umol/L.	Neurological involvement in 8/8 (4/8 encephalopathic, 1/8 hypotonic, 3/8 generalized tonic/clonic seizure, 2/8 status epilepticus, 3/8 focal seizure), max creatinine 383k umol/L	No information	No information	Unknown fraction of patients was tested negative for a genetic diagnosis of atypical HUS; patients testing positive were excluded.	Severe disease' (not defined) combined with plasma exchange not being practical, not effective or overwhelming multi-system involvement	No information	No information	'Within 24 hours', unclear from which timepoint	Dialysis in 19/22k, plasma exchange in 4/8, ICU admittance in 19/22k	Median 3.6 yrs., IQR 2.3-4.6 yrs. (k)	1/8~	Multi-organ failure	No information provided separately for the patient groups treated with and without eculizumab	Mild impairment in 1/7 survivors (difficulty with complex motor tasks)~	None	No information
																	14	See above	See above		Median 2.6 yrs., IQR 1.1-7.4 yrs.k	59k (13/22 female, 9/22 male)	Diarrhea in 14/14, Hb 87.5k g/L, thrombocytes 51.5k/nL, Creatinine 297.5k umol/L.	Neurological involvement in 14/14 (6/14 encephalopathic, 6/14 generalized tonic/clonic seizure, 2/14 status epilepticus, 1/14 focal motor seizure, 1/14 other seizure, 1/14 hemiparesis, 1/14 dysarthria and weakness, 1/14 left 4th cranial nerve palsy, 1/14 left upper limb weakness), max creatinine 383k umol/L		Not applicable	Unknown fraction of patients was tested negative for a genetic diagnosis of atypical HUS; patients testing positive were excluded.					Dialysis in 19/22k, plasma exchange in 11/14, ICU admittance in 19/22k	Median 3.6 yrs., IQR 2.3-4.6 yrs. (k)	0/14~	-	No information provided separately for the patient groups treated with and without eculizumab	Mild impairment in 1/14 (dysarthria, mild weakness)~	None
106	Shiga Toxin-Associated Hemolytic Uremic Syndrome in Adults, France, 2009-2017	Travert B;Dossier A;Jamme M;Cointe A;Delmas Y;Malot S;Wynckel A;Seguin A;Presne C;Hie M;Benhamou Y;Ribes D;Choukroun G;Grangé S;Hertig A;Le Gall EC;Galicier L;Daugas E;Bouadma L;Weill FX;Azoulay E;Fakhouri F;Veyradier A;Bonacorsi S;Hogan J;FrÃ©meaux-Bacchi V;Rondeau E;Mariani-Kurkdjian P;Coppo P;	2021	1876	1885	Emerging Infectious Diseases	Emerg Infect Dis	27	7	Retrospective	Observational	Multicenter	No information	Jan 2009 - Dec 2017	France	Adult patients (>= 18 years old) with STEC-HUS	38	STEC in 96/96j (O91 in 12/96, O157 in 10/96, O104 in 8/96, O26 in 4/96, O80 in 4/96, O106 in 4/96, O103 in 3/96, O128 in 3/96, O174 in 3/96, unknown in 29/96)	Confirmed in 84/96, assumed in 12/96	Positive PCR result for Stx genes stx1, stx2 or both	Median 38-64 yrs., IQR 35.5-68 yrs.l	71 (27/38 female, 11/38 male)	Thrombocytes 36-241/nL, Hb 11-14,7 g/dL, serum creatinine 83-283,5 umol/L (l)	Diarrhea in 33/38, bloody diarrhea in 20/38, stage 3 acute kidney injury in 32/38, any neurological event in 30/38 (of which 23 had stroke, coma or convulsions), minimal thrombocytes 29-84/nL (l)	CAP measurements during the acute phase of illness were recorded in 69 patients. Of these patients, 36 (52.2%) had values within the reference range. Less than 10% of patients had low levels of C3, C4, factor H, or factor I, whereas 26 (38.8%) patients had low levels of CH50. CD46 levels were low in 65.7% (23/35) patients. Two patients had low levels of anti-factor H antibodies (242 and 800 arbit…	No information	No information	Not explicitly mentioned; patients treated with eculizumab had more often dialysis, and more often stroke, coma or convulsions.	No information	No information	No information	Dialysis in 27/38, therapeutic plasma exchange in 31/38, immunoadsorption in 3/38, mechanical ventilation in 17/38, macrolides in 16/38, corticoids in 3/38	Median 156 days, range 56-227.5 days (r)	5/38-	No information	Duration of dialysis > 90 days in 1/22~u	Neurological sequelae in 4/14 (not further specified)~u	None	No information
																	58	See above	See above		Median 62-64.5 yrs., IQR 48.5-75.25 yrs.l	59 (34/58 female, 24/58 male)	Thrombocytes 51-77.5/nL, Hb 10-11,55 g/dL, serum creatinine 200-320,5 umol/L (l)	Diarrhea in 47/58, bloody diarrhea in 27/58, stage 3 acute kidney injury in 42/58, any neurological event in 43/58 (of which 27 had stroke, coma or convulsions), min thrombocytes 32-55/nL (l)	See above	Not applicable	No information					Dialysis in 34/58, therapeutic plasma exchange in 48/58, immunoadsorption in 0/58, mechanical ventilation in 17/58, macrolides in 10/58, corticoids in 13/58	Median 99.5 days, range 31.75-181.25 days (r)	14/58-s	No information	Duration of dialysis > 90 days in 3/20~u	Neurological sequelae in 4/11 (not further specified)~u	None
150	Outcome of children with Shiga toxin-associated haemolytic uraemic syndrome treated with eculizumab: a matched cohort study	Monet-Didailler C;Chevallier A;Godron-Dubrasquet A;Allard L;Delmas Y;Contin-Bordes C;Brissaud O;Llanas B;Harambat J;	2020 Dec 4	2147	2153	Nephrology Dialysis Transplantation	Nephrol Dial Transplant	35	12	Retrospective	Observational	Single center	University hospital	2011 - 2017b	France	Pediatric patients (< 15 years old) with STEC-HUS treated with eculizumab, plus a historical untreated control group	18	STEC in 18/18 (no serotype information)	Confirmed in 16/18, assumed in 2/18	No information	Median 40.6 mos., IQR 15.7-110.1 mos.	61 (11/18 female, 7/18 male)	No information	Anuria in 9/18, neurological manifestations in 10/18, cardiac manifestations in 4/18, gastrointestinal manifestations in 16/18; min Hb 6.2 g/dL, min thrombocytes 19.5/nL, max LDH 2982 UI/L, max serum creatinine 294 umol/L	No information	Complement activity monitoring performed in an unknown amount of patients, eculizumab therapy was adjusted for at least 3 patients	No information	Severe acute neurological involvement in 10/18 (with cardiac involvement in 4 of them), increasing hemolysis requiring transfusions and the need for renal replacement therapy in 5/18, severe acute pancreatitis in 2/18, treatment in the context of an outbreak without severe symptoms in 1/18	No information	Median 3 injections, range 2-5 injections	Median 3 days after diagnosis of HUS, range 0-8 days	Renal replacement therapy in 13/18, plasma exchange in 1/18, mechanical ventilation in 3/18, RBC transfusion in 17/18, platelet transfusion in 10/18	Median 2.5 yrs.	0/18~	-	Decreased eGFR in 5/18-, proteinuria in 3/18-, prevalence of high blood pressure requiring treatment 17%-	Neurological sequelae in 5/18 (psychomotor delay with language and walking acquisition delay, strabismus, moderate motor impairment)+	Other sequelae in 0/18	Serious adverse events in 0/18; moderate, late-onset alopecia resolving without sequelae in 2/18
																	36g	See above	Confirmed in 20/36, assumed in 16/36		Median 36.4 mos., IQR 20.9 - 95.0 mos.	67 (24/36 female, 12/36 male)	No information	Anuria in 18/36, neurological manifestations in 9/36 (difference statistically significant), cardiac manifestations in 2/36, gastrointestinal manifestations in 26/36; min Hb 6.0 g/dL, min thrombocytes 27.5/nL, max LDH 2584 UI/L, max serum creatinine 334 umol/L	No information	Not applicable	No information					Renal replacement therapy in 22/36, plasma exchange in 4/36, RBC transfusion in 32/36, platelet transfusion in 18/36 (no significant differences in any of these treatments)	Median 5 yrs.	0/36~	-	Decreased eGFR in 14/36-, proteinuria in 10/36-, prevalence of high blood pressure requiring treatment 11%-	Neurological sequelae in 1/36 (psychomotor delay and attention deficit disorder)+	Other sequelae in 1/36 (pancreatic pseudocysts)
153	Outbreak of Shiga toxin-producing Escherichia-coli-associated hemolytic uremic syndrome in Istanbul in 2015: outcome and experience with eculizumab	Agbas A;Göknar N;Akinci N;Yildirim ZY;Tasdemir M;Benzer M;Gökce I;Candan C;Kücük N;Uzuner S;Özcelik G;Demirkol D;Sever L;Caliskan S;	2018 Dec	2371	2381	Pediatric Nephrology	Pediatr Nephrol	33	12	Retrospective	Observational	Multicenter	University hospitalsa	Aug - Nov 2015 (single outbreak)	Turkey	Pediatric patients with STEC-HUS from a single outbreak requiring renal replacement therapye	8	STEC in 9/9k (O104:H4 in 2/9k, unknown in 7/9k)	Confirmed in 2/9k, assumed in 7/9k	Microbiological investigation of stool for STEC (culture and/or PCR of Stx)	Median 2.36 yrs.	50 (4/8 female, 4/8 male)	Diarrhea in 97%k, bloody diarrhea in 65%k, oligo-anuria in 78%k; Hb 8.45 g/dL, thrombocytes 48/nL, serum creatinine 4.25 mg/dL	Min Hb 5.9 g/dL, min thrombocytes 38/nL, max LDH 3113 IU/L, max serum creatinine 5.05 mg/dL	Mean C3 at admission: 87.0 mg/dL	No information	2/8 patients were tested for disease-causing mutations in genes encoding for complement factors H, I and B; both tested negativ.	Multi-organ failure in 2/9k, severe hematologic involvement in 5/9k, prolonged anuria in 2/9k, neurological involvement in 1/9k, gastro-intestinal bleeding/involvement in 3/9k, AKI-anuria in 1/9k, suspicion of complement factor H mutation in 1/9k	No information	Median 2, range 1-9 (in larger group of patients containing also the one patient not requiring renal replacement therapy)	Median 12 days (range 1-49 days) after HUS diagnosisk	Renal replacement therapy in 8/8, plasma therapy in 6/8, median times of erythrocyte transfusion 5.5, median times of thrombocyte transfusion 2	Mean 8.6 mos., range 3-12 mos. (k)	1/8~	Gram-negative bacterial sepsis	Proteinuria 4/5-u, eGFR 109-u, hypertension 1/5-u	Neurological sequelae in 0/5~u	None	Death due to gram-negative sepsis while on eculizumab therapy in 1/8
																	11	STEC in 23/23k (O104:H4 in 5/23k , O157:H7 in 3/23k, unknown in 15/23k)	Confirmed in 8/23k, assumed in 15/23k		Median 2.89 yrs.	64 (7/11 female, 4/11 male)	Diarrhea in 97%k, bloody diarrhea in 65%k, oligo-anuria in 78%k; Hb 8.8 g/dL, thrombocytes 64/nL, serum creatinine 2.56 mg/dL (differences not statistically significant)	Min Hb 6.3 g/dL, min thrombocytes 28/nL, max LDH 2435 IU/L, max serum creatinine 4.95 mg/dL	Mean C3 at admission: 85.2 mg/dL (difference not statistically significant)	Not applicable	No genetic testing					Renal replacement therapy in 11/11, plasma therapy in 2/11 (difference statistically significant), median times of erythrocyte transfusion 2 (difference statistically significant), median times of thrombocyte transfusion 0 (difference statistically significant)	Mean 8.6 mos., range 3-12 mos. (k)	0/11~	-	Proteinuria 3/9-u, eGFR 81-u, hypertension 1/9-u	Neurological sequelae in 0/9~u	None
180	Best supportive care and therapeutic plasma exchange with or without eculizumab in Shiga-toxin-producing E. coli O104:H4 induced haemolytic-uraemic syndrome: an analysis of the German STEC-HUS registry	Kielstein JT;Beutel G;Fleig S;Steinhoff J;Meyer TN;Hafer C;Kuhlmann U;Bramstedt J;Panzer U;Vischedyk M;Busch V;Ries W;Mitzner S;Mees S;Stracke S;Nürnberger J;Gerke P;Wiesner M;Sucke B;Abu-Tair M;Kribben A;Klause N;Schindler R;Merkel F;Schnatter S;Dorresteijn EM;Samuelsson O;Brunkhorst R;	2012 Oct	3807	3815	Nephrology Dialysis Transplantation	Nephrol Dial Transplant	27	10	Retrospective	Observational	Multicenter	Mixed (university and non-university hospitals)	May - Jul 2011 (single outbreak)	Germany (majority), the Netherlands, Sweden	Adult patients with STEC-HUS from a single outbreak treated with therapeutic plasma exchangee	193	STEC in 193/193 (O104:H4 in 193/193)	No information	No information	Median 45 yrs., IQR 32-58 yrs.	76 (146/193 female, 47/193 male)	Bloody diarrhea in 171/193, bloodless diarrhea in 22/193; Hb 12,2 g/dL, thrombocytes 54/nL, LDH 934 U/L, creatinine 1.8 mg/dL	Neurological symptoms in 89% (consisting of headache, confusion, abnormal speech, personality changes, impaired vision, seizure(s)); min Hb 6.3 g/dL, min thrombocytes 30/nL, max LDH 1437 U/L, max creatinine 4.9 mg/dL, (all differences statistically significant except for thrombocytes)	No information	No information	No information	No information	No information	140/193 received >4 weekly doses	Median 11 days after onset of symptoms	Dialysis in 145/193, mechanical ventilation in 67/193	Until discharge	5/193-	Different in all patients, detailed descriptions in table 2 of this study	Dialysis requirement in 9/193 patients-, median creatinine 1.4 mg/dL+	Severe neurological disorders in 5/193 (seizures)-	None	No information
																	241	STEC in 241/241 (O104:H4 in 241/241)	No information		Median 45 yrs., IQR 31-62 yrs.	66 (160/241 female, 81/241 male)	Bloody diarrhea in 217/241, bloodless diarrhea in 27/241; Hb 12,2 g/dL, thrombocytes 68/nL, LDH 814 U/L, creatinine 1.6 mg/dL (differences not statistically significant)	Neurological symptoms in 59% (consisting of headache, confusion, abnormal speech, personality changes, impaired vision, seizure(s)); min Hb 6.9 g/dL, min thrombocytes 31/nL, max LDH 1133 U/L, max creatinine 3.0 mg/dL		Not applicable	No information					Dialysis in 124/241, mechanical ventilation in 39/241 (differences statistically significant)	Until discharge	9/241-s	Different in all patients, detailed descriptions in table 2 of this study	Dialysis requirement in 9/241 patients-, median creatinine 1.2 mg/dL+ (p = 0.013).	Severe neurological disorders in 1/241 (seizures)-	None
196	A pediatric neurologic assessment score may drive the eculizumab-based treatment of Escherichia coli-related hemolytic uremic syndrome with neurological involvement	Giordano P;Netti GS;Santangelo L;Castellano G;Carbone V;Torres DD;Martino M;Sesta M;Di Cuonzo F;Resta MC;Gaeta A;Milella L;Chironna M;Germinario C;Scavia G;Gesualdo L;Giordano M;	2019 Mar	517	527	Pediatric Nephrology	Pediatr Nephrol	34	3	Retrospective	Observational	Single center	University hospital	Jan 2006 - Sep 2016	Italy	Pediatric patients with STEC-HUS with central nervous system involvemente	5	STEC in 5/5, (O111 in 2/5, O26 in 3/5)	Confirmed in 5/5	Diagnosis was confirmed by specific diagnostic assays: (a) Shiga toxin (Stx)-free fecal examination detection by the Vero cells assay; (b) isolation of Shiga toxin-producing Escherichia coli (STEC) with serological typing and PCR detection of the genes coding for virulence factors vtx1, vtx2, and eae; (c) specific anti-lipopolysaccharide serum antibodies (LPS) against the major STEC serotypes mai…	Median 23 mos., range 7-46 mos.	40 (2/5 female, 3/5 male)	No information	Severe CNS involvement in 5/5; serum creatinine 3.5 mg/dLk, Hb 9.9 g/dLk, thrombocytes 63.5/nLk, LDH 3780 UI/mLk	C3 levels were about 0.6 g/dL (likely that authors meant g/L) at disease onset	C3 levels gradually rose to about 1 g/dL (likely that authors meant g/L) at day 14 (eculizumab administration at days 1 and 8)	No information	Severe CNS involvement	300 mg	2 times (at day 1 and day 8)	Within 24-48 hours after onset of CNS signs in 4/5 patients, after > 72 hours in 1/5 patients	Renal replacement therapy in 53.7%k, plasma exchange before eculizumab in 3/5, PICU admission in 5/5	Range 1-60 mos.k	0/5~t	-	Chronic renal failure requiring a dialysis-transplant program in 1/5 patients~	Neurologic sequelae in 1/5 (not further specified)~	None	No information
																	7	STEC in 7/7, (O111 in 2/7, O26 in 4/7, unknown in 1/7)	Confirmed in 7/7		Median 20 mos., range 13-53 mos.	57 (4/7 female, 3/7 male)	No information	Mild CNS involvement in 7/7; serum creatinine 3.5 mg/dLk, Hb 9.9 g/dLk, thrombocytes 63.5/nLk, LDH 3780 UI/mLk	No information	Not applicable	No information					Renal replacement therapy in 53.7%k	Range 1-60 mos.k	0/7~	-	Chronic renal failure requiring a dialysis-transplant program in 0/7 patients~	Neurologic sequelae in 0/7 (not further specified)~	None
210	Brain magnetic resonance imaging pattern and outcome in children with haemolytic-uraemic syndrome and neurological impairment treated with eculizumab	Gitiaux C;Krug P;Grevent D;Kossorotoff M;Poncet S;Eisermann M;Oualha M;Boddaert N;Salomon R;Desguerre I;	2013 Aug	758	765	Developmental Medicine and Child Neurology	Dev Med Child Neurol	55	8	Prospective	Observational	Single center	University hospital	Aug 2010 - Oct 2011	France	Pediatric patients with STEC-HUS with neurological impairmentf treated early (<10 days) with eculizumab	7	STEC in 7/7 (O157:H7 in 3/7, O121 in 2/7, O26 in 1/7, unknown in 1/7)	Confirmed in 7/7	No information	Median 3.58 yrs., range 1.33-7.67 yrs.	57 (4/7 female, 3/7 male)	Prodromal diarrhea in 7/7	Renal, hematological and neurological involvement in 7/7, myocardial involvement in 4/7, pancreatic involvement in 3/7	No information	Eculizumab efficiency was monitored using serum haemolytic activity (CH50). Eculizumab treatment resulted in a total blockade of biological terminal complement activity in four out of seven patients, and partial blockade in three out of seven patients (serum haemolytic activity 15–21%).	No information	Severity of the condition in 5/7 patients, ineffectiveness of initial plasma exchange in 2/7	No information	Average 2.9 times, range 1-4 times	Average 10.1 days after onset of prodromal diarrhea, range 3-14 days	Hemodialysis in 7/7, initial plasma exchanges before eculizumab treatment in 2/7, concurrent plasmapheresis in 1/7, mechanical ventilation in 5/7	6 mos.	2/7	Cerebral herniation in 1/2, severe myocarditis in 1/2	Proteinuria in 3/5 survivors, mild renal failure in 1/5	Neurological sequelae in 0/5 survivors	Persistent diabetes mellitus due to HUS-related pancreas injury in 1/7	No information
																	No non-eculizumab patients
247	Intermediate Follow-up of Pediatric Patients With Hemolytic Uremic Syndrome During the 2011 Outbreak Caused by E. coli O104:H4	Loos S;Aulbert W;Hoppe B;Ahlenstiel-Grunow T;Kranz B;Wahl C;Staude H;Humberg A;Benz K;Krause M;Pohl M;Liebau MC;Schild R;Lemke J;Beringer O;Müller D;Härtel C;Wigger M;Vester U;Konrad M;Haffner D;Pape L;Oh J;Kemper MJ;	2017 Jun 15	1637	1643	Clinical Infectious Diseases	Clin Infect Dis	64	12	Retrospective	Observational	Multicenter	No information	May - Jul 2011 (single outbreak)	Germany	Pediatric patients with STEC-HUS from a single outbreak	13 (of which 1 LTFU)h	STEC in 90/90j (O104:H4 in 90/90j)	Confirmed in 82/90, assumed in 8/90	Evidence of E. coli O104:H4 infection was based on local microbiologic analysis. Stool cultures for EHEC were done with further serotyping and/or testing for the antibiotic resistance, as the outbreak strain had an ESBL phenotype. Stx2 or stx2 was detected by immunoassay or polymerase chain reaction (PCR) in an enriched stool culture.	Median 14.8 yrs., range 3.4-21.0 yrs.km	54km	Diarrhea in 96%, bloody diarrhea in 73%, serum creatinine 3.6 mg/dL, Hb 10.8 g/dL, thrombocytes 72/nL, LDH 1729 U/L (km)	Neurological symptoms in 26%; max serum creatinine 6.6 mg/dL, min Hb 6.4 g/dL, min thrombocytes 35/nL, max LDH 2523 U/L (km)	No information	No information	No information	HUS, neurological symptoms and prolonged dialysis with slow recovery of kidney function	No information	No information	Median 22 days after diagnosis of HUS, range 2-115 days	Dialysis in 71%, plasmapheresis in 7/13, pre-treatment with protein C because of neurological complications in 3/13 (p)	Median 3 yrs., range 0.9-4.7 yrs. (k)	1/13~p	Cardiomyopathy, severe hemolysis and neurological involvement	Kidney transplantation/dialysis in 2/11~u, median serum creatinine 0.70-uv, proteinuria in 3/10-u, hypertension in 4/11-u. In analyses not shown, eculizumab treatment was not associated with CKD stage >=2.	No information provided separately for the patient groups treated with and without eculizumab	None	No information
																	77 (of which 16 LTFU)	See above	See above		Median 14.8 yrs., range 3.4-21.0 yrs.km	54km	Diarrhea in 96%, bloody diarrhea in 73%, serum creatinine 3.6 mg/dL, Hb 10.8 g/dL, thrombocytes 72/nL, LDH 1729 U/L (km)	Neurological symptoms in 26%; max serum creatinine 6.6 mg/dL, min Hb 6.4 g/dL, min thrombocytes 35/nL, max LDH 2523 U/L (km)	No information	Not applicable	No information					Dialysis in 71%k, plasmapheresis in 10/77	Median 3 yrs., range 0.9-4.7 yrs. (k)	0/77~	-	Kidney transplantation/dialysis in 0/61~u, median serum creatinine 0.66-u, proteinuria in 16/59-u, hypertension in 10/61-u. In analyses not shown, eculizumab treatment was not associated with CKD stage >=2	No information provided separately for the patient groups treated with and without eculizumab	None
370	Symptoms and clinical course of EHEC O104 infection in hospitalized patients: a prospective single center study	Ullrich S;Bremer P;Neumann-Grutzeck C;Otto H;Rüther C;von Seydewitz CU;Meyer GP;Ahmadi-Simab K;Röther J;Hogan B;Schwenk W;Fischbach R;Caselitz J;Puttfarcken J;Huggett S;Tiedeken P;Pober J;Kirkiles-Smith NC;Hagenmüller F;	2013	e55278			PLoS One	8	2	Prospective	Observational	Single center	Non-university hospital (teaching hospital not part of a university)	May - Jul 2011 (single outbreak)	Germany	Patients with diarrhea, positive stool testing for EHEC, and/or signs of HUS during a single outbreak treated with eculizumabc	7	STEC in 7/7 (O104:H4 in 61/61k)	Confirmed in 59/61k, assumed in 2/61k	At least 3 stool cultures for EHEC; PCR test for Shiga-Toxin 1 and 2 and the intimin-gene	Average 44 yrs., SEM 2 yrs.k	61k (37/61 female, 24/61 male)	Diarrhea in 100%, bloody diarrhea in 93%, HUS in 20%, intestinal coinfection in 57% (43% clostridium difficile, 43% norovirus, 2% campylobacter jejuni); Hb 12,1 g/dL, thrombocytes 78/nL, creatinine 1,7 mg/dL, LDH 793 U/L (k)	HUS with severe neurological complications in 7/7	No information	No information	No information	Severe neurological complications refractory to standard plasma-separation	Initial dose 600 mg, later doses (when administered) 300 mg	1 initial dose, re-evaluation of patient state after 36 hours. When no improvement, 3 more days of 300 mg eculizumab each (after plasma separation); when then no improvement, patient continued with 2x daily plasma separation without eculizumab. When improvement, presumably eculizumab was continued, but this is not explicitly mentioned.	No information, but mean interval between onset of diarrhea and admittance was 3 daysk	Dialyis in 16/61k, plasma separation in 7/7, ICU admittance in 22/61k, antibiotic treatment due to coinfections or infectious complications separate from EHEC in 22/61k, patients with seizures received anticonvulsive treatment	Until discharge	No information provided separately for the patient groups treated with and without eculizumab	-	No information provided separately for the patient groups treated with and without eculizumab	No information provided separately for the patient groups treated with and without eculizumab	Benefit from eculizumab treatment regime (not explicitly defined) in 0/7	No information
																	No non-eculizumab patientsi																Until discharge
717	Low C3 Serum Levels Predict Severe Forms of STEC-HUS With Neurologic Involvement	Netti GS;Santangelo L;Paulucci L;Piscopo G;Torres DD;Carbone V;Giordano P;Spadaccino F;Castellano G;Stallone G;Gesualdo L;Chironna M;Ranieri E;Giordano M;	2020	357			Front Med (Lausanne)	7		Retrospective	Observational	Single center	University hospital	Jan 2011 - Dec 2019	Italy	Pediatric patients (<18 years old) with STEC-HUS with neurological involvement and tested C3 levels at admissione	10	STEC in 10/10 (O26 in 5/10, O111 in 2/10, O157 in 2/10, O103 in 1/10)	Confirmed in 10/10	Diagnosis was confirmed by specific diagnostic assays: (a) Shiga toxin (Stx)-free fecal examination detection by the Vero cells assay; (b) isolation of Shiga toxin-producing Escherichia coli (STEC) with serological typing and PCR detection of the genes coding for virulence factors vtx1, vtx2, and eae; (c) specific anti-lipopolysaccharide serum antibodies (LPS) against the major STEC serotypes mai…	Average 31.56 mos., range 7.7 - 109.2 mos.	70 (7/10 female, 3/10 male)	Bloody diarrhea in 86.8%; serum creatinine 2.76 mg/dL, Hb 8.7 g/dL, thrombocytes 48.7/nL, LDH 3367 UI/mL (k)	Severe CNS involvement (Pediatric Neurologic Assessment Score for HUS > 9) in 10/10	C3 serum level at admission 0.5 +- 0.08 g/L	Not performed	No information	Severe CNS involvement	No information	No information	No information, but mean interval between onset of symptoms and STEC-HUS diagnosis was 5 days (range 2-9 days)k	Renal replacement therapy in 10/10, plasma exchange in 5/10	Until discharge	1/10~t	No information	No information	No information	None	No information
																	9	STEC in 9/9 (O26 in 5/9, O111 in 2/9, O145 in 2/9)	Confirmed in 9/9		Average 23.22 mos., range 13.0 - 53.3 mos.	33 (3/9 female, 6/9 male)	Bloody diarrhea in 86.8%; serum creatinine 2.76 mg/dL, Hb 8.7 g/dL, thrombocytes 48.7/nL, LDH 3367 UI/mL (k)	Less than severe CNS involvement (Pediatric Neurologic Assessment Score for HUS <= 9) in 9/9	C3 serum level at admission 0.82 +- 0.11 g/L (difference statistically significant)	Not applicable	No information					Renal replacement therapy in 5/9, plasma exchange in 5/9	Until discharge	0/9~	-
5113	Systemic Complement activation and acquired MCP deficiency at acute phase of typical hemolytic uremic syndrome	Sellier-Leclerc AL;Lahoche A;Harambat J;Tsimaratos M;Baudouin V;Loirat C;Frémeaux-Bacchi V;	2012	1610		Pediatric Nephrology	Pediatr Nephrol	27	9	Prospective	Observational	Multicenter	University hospitalsa	No information	France	Pediatric patients with STEC-HUS	12	STEC in 12/12 (no serotype information)	No information	No information	Average 3.9 yrs., range 0.6 - 13.8 yrs.k	55k	No information	Minimal renal involvement in 1/12, central nervous system involvement in 14/80k, severe hemorrhagic colitis in 15/80k, pancreatic involvement in 5/80k (of which 1 diabetes), cardiogenic shock in 1/80k.	Low C3 at presentation in 6/80k, decreased cell-surface expression of CD46 at the acute phase in 72%k	No information	No information	Not explicitly mentioned; patients treated with eculizumab were substantially more often in need of extrarenal epuration.	No information	No information	No information	Extrarenal puration in 11/12, plasmapheresis in 8/80k	No information	0/12~	-	End-stage renal failure in 0/12~	No information	None	No information
																	68	STEC in 68/68 (no serotype information)	No information		Average 3.9 yrs., range 0.6 - 13.8 yrs.k	55k	No information	Minimal renal involvement in 29/68, central nervous system involvement in 14/80k, severe hemorrhagic colitis in 15/80k, pancreatic involvement in 5/80k (of which 1 diabetes), cardiogenic shock in 1/80k	See above	Not applicable	No information					Extrarenal puration in 39/68, plasmapheresis in 8/80k	No information	0/68~	-	End-stage renal failure in 0/68~
Abbreviations: CKD = chronic kidney disease; CNS = central nervous system; D+HUS = diarrhea-associated HUS; eGFR = estimated glomerular filtration rate; EHEC = enterohemorrhagic E. coli; HUS = hemolytic uremic syndrome; IQR = interquartile range; LTFO = Lost to follow-up; mos. = months; SEM = Standard error of the mean; STEC = Shiga toxin-producing E. coli; TMA = thrombotic microangiopathy; yrs. …
a deducted from author affiliations
b not including patients from a historical control group
c We included a subset of the population that was included in the original study, as not the complete patient population fulfilled the inclusion criteria of this review; the included subset is mentioned here.
d 'Severe' is defined as acute kidney injury with eGFR <35 in combination with acute pancreatitis or neurological manifestations or cardiac failure.
e For patients not treated with eculizumab, we included only the subgroup that was most comparable to those who were treated with eculizumab. The description of the population applies to the subset of the population that was included in this review.
f defined as disturbances of conscienceness, epileptic seizures, and focal neurological signs
g patients from a historical control group
h 1 patient died in the acute phase, and is therefore not incorporated in this study on intermediate outcomes
i No included non-eculizumab patients, since no relevant outcome data are provided separately for non-eculizumab patients
j not differentiated for eculizumab and non-eculizumab groups
k data is available only for a larger group of patients, including patients with other eculizumab treatment status and/or patients who were not included in this review
l data is provided separately for different subgroups
m Patients lost to follow-up are excluded
n Patient data that is explicitly described as 'at admission', 'at baseline', 'initially', or at 'onset of HUS' is included here. Values can be means or medians.
o Patient data at some point 'during the acute phase' or 'during hospital stay' is included here. Values can be means or medians, unless otherwise specified.
p See Loos et al. [37] (see Online Resource 3)
q data available for STEC-HUS patients only
r data available for matched individuals only
s next to this direct comparison, a separate matching analysis was performed, see table 3
t these studies show partial overlap
u follow-up data not available for all patients
v Includes only non-transplanted and non-dialysis patients
+ Difference statistically significant
- Difference not statistically significant
~ no statement regarding statistical significance of difference
